# Supplementary material for: Non-canonical two-step biosynthesis of anti-oomycete indole alkaloids in Kickxellales
Source: Fungal Biol Biotechnol. 2023 Sep 5;10:19. doi: 10.1186/s40694-023-00166-x (PMC10478498; doi:10.1186/s40694-023-00166-x)
Supplement: Supplementary file 39 — Additional file 39: Table S8. BlastP analysis of LinA-like proteins in species of various kingdoms of life. [file 40694_2023_166_MOESM39_ESM.xlsx]

## Sheet: LinA-like in Basidiomycota
# blastp
# Iteration:	0
# Query:	LinA
# RID:
# Database:	nr
query	organism	subject	description	% identity	alignment length	mismatches	gap opens	query start	query end	subject start	subject end	e value	bit score	% positives
LinA	Rhodotorula mucilaginosa	KAG0656103.1	hypothetical protein C6P46_000422 [Rhodotorula mucilaginosa]	38.324	561	302	9	1	540	1	538	1.63e-126	388	56.86
LinA	Rhodotorula sp. JG-1b	KWU41349.1	AMP binding protein [Rhodotorula sp. JG-1b]	38.324	561	302	9	1	540	1	538	4.29e-126	387	56.86
LinA	Sanghuangporus baumii	WBR81425.1	4-coumaroyl-CoA ligase [Sanghuangporus baumii]	38.957	575	286	13	5	540	8	556	3.29e-124	382	56
LinA	Peniophora sp. CONT	KZV74018.1	AMP binding protein [Peniophora sp. CONT]	40.25	559	298	11	12	548	8	552	3.38e-123	379	58.5
LinA	Abortiporus biennis	KAI0783026.1	AMP binding protein [Abortiporus biennis]	38.407	565	311	11	2	540	4	557	7.71e-122	376	55.93
LinA	Piloderma croceum F 1598	KIM81366.1	hypothetical protein PILCRDRAFT_821453 [Piloderma croceum F 1598]	38.28	593	300	15	1	541	5	583	1.01e-121	377	55.14
LinA	Peniophora sp. CBMAI 1063	VDC00297.1	unnamed protein product [Peniophora sp. CBMAI 1063]	40.143	558	298	11	13	548	9	552	2.44e-121	374	56.81
LinA	Meira miltonrushii	XP_025355018.1	acetyl-CoA synthetase-like protein [Meira miltonrushii]	39.279	555	298	12	11	540	17	557	2.67e-121	375	57.3
LinA	Phanerochaete carnosa HHB-10118-sp	XP_007391694.1	uncharacterized protein PHACADRAFT_205298 [Phanerochaete carnosa HHB-10118-sp]	40.511	548	291	11	15	540	20	554	3.52e-121	374	57.66
LinA	Abortiporus biennis	KAI0783030.1	AMP binding protein [Abortiporus biennis]	38.79	562	311	12	2	540	3	554	7.36e-120	371	57.3
LinA	Sanghuangporus baumii	OCB84482.1	4-Coumarate-CoA Ligase [Sanghuangporus baumii]	38.435	575	289	13	5	540	8	556	1.03e-119	371	55.48
LinA	Vanrija humicola	TXT12785.1	hypothetical protein VHUM_01186 [Vanrija humicola]	39.181	513	296	9	31	539	43	543	3.51e-119	369	59.45
LinA	Hypsizygus marmoreus	RDB25422.1	4-coumarate--CoA ligase-like 7 [Hypsizygus marmoreus]	40.441	544	285	11	36	546	45	582	4.96e-119	370	57.35
LinA	Flagelloscypha sp. PMI_526	KAH8817886.1	AMP binding protein [Flagelloscypha sp. PMI_526]	38.475	564	312	11	5	540	9	565	1.73e-118	368	55.5
LinA	Artomyces pyxidatus	KAI0058399.1	AMP binding protein [Artomyces pyxidatus]	37.857	560	314	13	2	541	3	548	3.56e-118	367	57.68
LinA	Apiotrichum porosum	XP_028480182.1	hypothetical protein EHS24_000497 [Apiotrichum porosum]	38.505	535	315	7	12	540	15	541	4.51e-118	366	55.7
LinA	Cryptococcus depauperatus CBS 7841	ODN85309.1	AMP-binding protein [Cryptococcus depauperatus CBS 7841]	38.078	562	317	11	2	541	4	556	7.35e-118	366	56.58
LinA	Phanerochaete carnosa HHB-10118-sp	XP_007398147.1	uncharacterized protein PHACADRAFT_125215 [Phanerochaete carnosa HHB-10118-sp]	40.113	531	287	9	32	540	33	554	8.17e-118	366	56.87
LinA	Phlebiopsis gigantea 11061_1 CR5-6	KIP05228.1	hypothetical protein PHLGIDRAFT_30994 [Phlebiopsis gigantea 11061_1 CR5-6]	39.394	528	295	9	31	540	20	540	1.65e-117	364	57.2
LinA	Rhizoctonia solani	CAE6416549.1	unnamed protein product [Rhizoctonia solani]	40.918	523	286	11	36	541	37	553	2.69e-117	364	58.13
LinA	Pyrrhoderma noxium	PAV20829.1	AMP binding protein [Pyrrhoderma noxium]	39.02	551	307	11	11	540	14	556	3.34e-117	371	56.44
LinA	Rhizoctonia solani	CAE6536844.1	unnamed protein product [Rhizoctonia solani]	40.52	538	283	10	36	549	37	561	4.09e-117	364	55.02
LinA	Rhodotorula toruloides NP11	XP_016273529.1	4-coumarate-CoA ligase [Rhodotorula toruloides NP11]	35.346	563	322	7	10	553	10	549	4.75e-117	363	54.53
LinA	Panus rudis PR-1116 ss-1	KAI0079312.1	AMP binding protein [Panus rudis PR-1116 ss-1]	40.458	524	287	10	36	540	37	554	6.05e-117	363	58.21
LinA	Mycena crocata	KAJ7109643.1	AMP binding protein [Mycena crocata]	39.062	576	307	14	12	549	20	589	6.87e-117	364	55.56
LinA	Rhodotorula sp. CCFEE 5036	TKA54270.1	hypothetical protein B0A53_03361 [Rhodotorula sp. CCFEE 5036]	38.324	561	302	9	1	540	1054	1591	9.23e-117	385	56.86
LinA	Irpex rosettiformis	KAI0090784.1	hypothetical protein BDY19DRAFT_887434 [Irpex rosettiformis]	39.962	533	283	12	32	540	33	552	1.28e-116	363	58.16
LinA	Rhizoctonia solani	KAJ1305650.1	hypothetical protein OPQ81_000646 [Rhizoctonia solani]	39.811	530	286	9	36	543	37	555	1.77e-116	362	55.85
LinA	Rhodotorula toruloides ATCC 204091	EGU12293.1	AMP binding protein [Rhodotorula toruloides ATCC 204091]	36.331	556	326	9	10	553	10	549	1.8e-116	362	56.12
LinA	Rhodotorula toruloides	KAJ8295185.1	putative 4-coumarate--CoA ligase 1 [Rhodotorula toruloides]	35.346	563	322	7	10	553	56	595	1.87e-116	363	54.53
LinA	Rhodotorula toruloides	GEM07266.1	4-coumarate-CoA ligase [Rhodotorula toruloides]	36.599	541	319	8	10	540	10	536	2.57e-116	362	56.75
LinA	Dentipellis sp. KUC8613	KAA1470608.1	acetyl-CoA synthetase-like protein [Dentipellis sp. KUC8613]	38.419	544	296	10	31	540	37	575	2.87e-116	362	56.8
LinA	Agrocybe pediades	KAF4620665.1	hypothetical protein D9613_000819 [Agrocybe pediades]	37.565	575	315	14	11	546	14	583	3.06e-116	362	56.7
LinA	Ceratobasidium sp. AG-I	KAF8599410.1	acetyl-CoA synthetase-like protein [Ceratobasidium sp. AG-I]	39.63	540	293	10	36	553	39	567	6.12e-116	361	55.56
LinA	Physisporinus lineatus	KAJ3484921.1	hypothetical protein NLI96_g5310 [Physisporinus lineatus]	37.138	552	318	10	10	540	11	554	7.26e-116	361	57.43
LinA	Schizopora paradoxa	KLO18616.1	AMP binding protein [Schizopora paradoxa]	37.477	555	321	9	5	540	6	553	9.35e-116	360	55.14
LinA	Schizopora paradoxa	KLO18615.1	AMP binding protein [Schizopora paradoxa]	39.964	548	300	9	12	540	13	550	9.61e-116	360	54.93
LinA	Leucosporidium creatinivorum	ORY92647.1	AMP binding protein [Leucosporidium creatinivorum]	36.567	536	322	8	10	538	11	535	1.74e-115	359	56.72
LinA	Cryptococcus depauperatus CBS 7855	ODN89773.1	AMP-binding protein [Cryptococcus depauperatus CBS 7855]	37.413	572	307	13	2	541	4	556	2.45e-115	359	55.42
LinA	Athelia sp. TMB	KAF7980855.1	hypothetical protein HWV62_36511 [Athelia sp. TMB]	37.108	574	326	12	5	549	8	575	3.08e-115	360	55.57
LinA	Lyophyllum shimeji	GLB37767.1	putative AMP-binding enzyme C-terminal domain [Lyophyllum shimeji]	38.83	564	284	14	28	546	35	582	3.48e-115	360	55.67
LinA	Mycena chlorophos	KAF7319145.1	AMP binding protein [Mycena chlorophos]	39.444	540	283	11	36	540	50	580	4.75e-115	359	57.22
LinA	Saitozyma podzolica	RSH90928.1	hypothetical protein EHS25_010104 [Saitozyma podzolica]	38.477	512	299	6	36	541	46	547	5.11e-115	358	56.64
LinA	Kwoniella mangroviensis CBS 8507	XP_019004026.1	AMP-binding protein [Kwoniella mangroviensis CBS 8507]	37.64	534	291	9	36	539	62	583	6.14e-115	359	55.62
LinA	Rhizoctonia solani AG-8 WAC10335	KDN45037.1	hypothetical protein RSAG8_05210 [Rhizoctonia solani AG-8 WAC10335]	40.075	534	292	10	37	553	1	523	6.86e-115	357	55.43
LinA	Ceraceosorus guamensis	XP_025371385.1	acetyl-CoA synthetase-like protein [Ceraceosorus guamensis]	37.477	547	306	12	16	540	20	552	7.52e-115	358	57.04
LinA	Kwoniella mangroviensis CBS 8886	OCF72733.1	AMP-binding protein [Kwoniella mangroviensis CBS 8886]	37.453	534	292	9	36	539	62	583	7.78e-115	359	55.81
LinA	Kwoniella mangroviensis CBS 10435	OCF57050.1	AMP-binding protein [Kwoniella mangroviensis CBS 10435]	37.453	534	292	9	36	539	62	583	7.78e-115	359	55.81
LinA	Phanerochaete sordida	GJE91445.1	acyl--CoA ligase [Phanerochaete sordida]	38.419	544	307	9	15	540	20	553	7.91e-115	358	56.43
LinA	Lactarius quietus	KAF8264657.1	AMP binding protein [Lactarius quietus]	38.819	559	283	14	31	551	32	569	1.04e-114	358	55.46
LinA	Cutaneotrichosporon oleaginosum	XP_018279972.1	putative AMP binding protein [Cutaneotrichosporon oleaginosum]	36.949	544	318	8	12	540	15	548	1.1e-114	357	54.78
LinA	Tulasnella sp. 419	KAG8958567.1	hypothetical protein FRC03_009012 [Tulasnella sp. 419]	39.497	557	303	12	10	539	13	562	1.64e-114	357	55.83
LinA	Kwoniella shandongensis	XP_031864390.1	uncharacterized protein CI109_000303 [Kwoniella shandongensis]	36.673	559	310	12	12	539	23	568	1.74e-114	358	55.28
LinA	Saitozyma sp. JCM 24511	GFZ50413.1	hypothetical protein JCM24511_08170 [Saitozyma sp. JCM 24511]	37.572	519	306	7	31	541	37	545	1.97e-114	357	57.03
LinA	Cutaneotrichosporon cavernicola	BEI92877.1	hypothetical protein CcaverHIS019_0505050 [Cutaneotrichosporon cavernicola]	37.5	512	312	4	31	540	39	544	2.55e-114	357	57.03
LinA	Flagelloscypha sp. PMI_526	KAH8832049.1	AMP binding protein [Flagelloscypha sp. PMI_526]	37.108	574	306	14	5	540	9	565	2.57e-114	357	54.01
LinA	Phellopilus nigrolimitatus	KAH8113275.1	AMP binding protein [Phellopilus nigrolimitatus]	39.17	554	305	11	10	546	12	550	2.71e-114	357	55.6
LinA	Cutaneotrichosporon cavernicola	BEI81836.1	hypothetical protein CcaverHIS002_0209960 [Cutaneotrichosporon cavernicola]	36.111	540	328	7	12	540	15	548	6.43e-114	355	54.63
LinA	Rhizoctonia solani	KAJ1303597.1	hypothetical protein OPQ81_011780 [Rhizoctonia solani]	39.179	536	293	10	36	549	37	561	6.68e-114	355	55.22
LinA	Mycena chlorophos	GAT50876.1	AMP binding protein [Mycena chlorophos]	39.114	542	282	12	36	540	50	580	1.06e-113	356	56.83
LinA	Mycena latifolia	KAJ7443825.1	AMP binding protein [Mycena latifolia]	39.051	548	294	12	28	541	33	574	1.39e-113	355	56.39
LinA	Rickenella mellea	TDL27415.1	acetyl-CoA synthetase-like protein [Rickenella mellea]	37.679	560	278	11	36	553	36	566	1.69e-113	355	54.11
LinA	Cristinia sonorae	KAH8087865.1	AMP binding protein [Cristinia sonorae]	37.634	558	320	10	5	541	7	557	2.41e-113	354	55.2
LinA	Rhizoctonia solani	CAE6403584.1	unnamed protein product [Rhizoctonia solani]	39.065	535	295	10	36	549	37	561	2.65e-113	354	55.33
LinA	Tulasnella sp. 418	KAG8925171.1	hypothetical protein FRC02_009879 [Tulasnella sp. 418]	39.318	557	304	12	10	539	13	562	5.43e-113	353	55.66
LinA	Cutaneotrichosporon sp. HIS471	BEJ12538.1	hypothetical protein CspHIS471_0209980 [Cutaneotrichosporon sp. HIS471]	37.573	511	307	5	36	540	44	548	6.35e-113	353	55.58
LinA	Rhizoctonia solani 123E	KEP50630.1	4-coumarate-CoA ligase-like protein [Rhizoctonia solani 123E]	39.464	560	305	11	12	549	14	561	6.96e-113	353	54.64
LinA	Violaceomyces palustris	PWN47217.1	acetyl-CoA synthetase-like protein [Violaceomyces palustris]	37.545	554	301	12	12	540	15	548	7.19e-113	353	55.05
LinA	Panus rudis PR-1116 ss-1	KAI0079315.1	AMP binding protein [Panus rudis PR-1116 ss-1]	36.14	570	301	12	9	540	10	554	7.39e-113	353	55.96
LinA	Rhodotorula diobovata	TNY20897.1	AMP binding protein [Rhodotorula diobovata]	36.648	543	316	9	10	540	10	536	8.55e-113	352	55.8
LinA	Coniferiporia weirii	KAI5124907.1	hypothetical protein M0805_007335 [Coniferiporia weirii]	38.918	573	295	14	2	540	5	556	9.14e-113	353	55.32
LinA	Vararia minispora EC-137	KAI0034708.1	hypothetical protein K488DRAFT_77108 [Vararia minispora EC-137]	38.628	554	312	10	10	549	14	553	9.2e-113	352	55.23
LinA	Hermanssonia centrifuga	THH01330.1	hypothetical protein EW026_g1328 [Hermanssonia centrifuga]	40.41	537	279	13	31	540	32	554	9.82e-113	353	56.98
LinA	Tulosesus angulatus	KAF6760204.1	AMP binding protein [Tulosesus angulatus]	38.869	548	274	12	36	540	43	572	1.06e-112	353	56.2
LinA	Trametopsis cervina	KAI0343749.1	AMP binding protein [Trametopsis cervina]	37.726	554	312	13	10	540	11	554	1.12e-112	352	55.78
LinA	Rhizoctonia solani	KAH7322061.1	AMP binding protein [Rhizoctonia solani]	39.626	535	292	11	36	549	37	561	1.27e-112	352	54.77
LinA	Rhizoctonia solani AG-3 Rhs1AP	EUC54434.1	4-coumarate-CoA ligase-like protein [Rhizoctonia solani AG-3 Rhs1AP]	39.643	560	304	11	12	549	14	561	1.44e-112	352	54.46
LinA	Cutaneotrichosporon oleaginosum	XP_018281538.1	putative AMP binding protein [Cutaneotrichosporon oleaginosum]	37.732	538	317	11	12	539	16	545	1.63e-112	352	56.13
LinA	Cutaneotrichosporon oleaginosum	XP_018275633.1	AMP binding protein [Cutaneotrichosporon oleaginosum]	38.697	522	293	10	31	539	39	546	1.8e-112	352	55.94
LinA	Tulosesus angulatus	KAF5317059.1	hypothetical protein D9611_004022 [Tulosesus angulatus]	38.686	548	275	12	36	540	43	572	3.06e-112	352	56.02
LinA	Cutaneotrichosporon cavernicola	BEI80393.1	hypothetical protein CcaverHIS002_0109220 [Cutaneotrichosporon cavernicola]	37.708	541	301	12	31	551	36	560	3.17e-112	351	56.19
LinA	Lentinula raphanica	KAJ3772762.1	AMP binding protein [Lentinula raphanica]	38.351	558	297	12	23	541	29	578	3.34e-112	352	56.63
LinA	Lactarius indigo	KAI9441192.1	AMP binding protein [Lactarius indigo]	38.158	532	300	10	31	540	32	556	3.39e-112	351	56.58
LinA	Cutaneotrichosporon oleaginosum	XP_018281833.1	acetyl-CoA synthetase-like protein [Cutaneotrichosporon oleaginosum]	37.109	512	314	5	31	540	39	544	3.78e-112	351	56.84
LinA	Rhizoctonia solani AG-1 IB	CEL60419.1	hypothetical protein RSOLAG1IB_09625 [Rhizoctonia solani AG-1 IB]	38.219	539	302	10	36	553	37	565	3.92e-112	351	55.47
LinA	Flagelloscypha sp. PMI_526	KAH8833272.1	AMP binding protein [Flagelloscypha sp. PMI_526]	37.279	566	317	12	5	540	9	566	5.83e-112	351	54.95
LinA	Botryobasidium botryosum FD-172 SS1	KDQ09385.1	hypothetical protein BOTBODRAFT_37137 [Botryobasidium botryosum FD-172 SS1]	37.03	559	313	11	10	541	11	557	7.56e-112	350	55.99
LinA	Microbotryum intermedium	SCV74333.1	BQ2448_6765 [Microbotryum intermedium]	36.976	549	304	11	10	539	10	535	8.58e-112	350	54.46
LinA	Rhodotorula taiwanensis	POY74816.1	hypothetical protein BMF94_2089 [Rhodotorula taiwanensis]	35.346	563	325	10	1	540	1	547	9.26e-112	350	55.24
LinA	Pseudozyma flocculosa PF-1	XP_007879870.1	uncharacterized protein PFL1_04155 [Pseudozyma flocculosa PF-1]	37.259	518	295	8	42	540	45	551	1.01e-111	350	56.18
LinA	Lentinula raphanica	KAJ3829639.1	AMP binding protein [Lentinula raphanica]	38.172	558	298	12	23	541	29	578	1.28e-111	350	56.81
LinA	Peniophora sp. CONT	KZV73971.1	acetyl-CoA synthetase-like protein [Peniophora sp. CONT]	36.813	546	312	11	11	540	14	542	1.47e-111	349	56.23
LinA	Cylindrobasidium torrendii FP15055 ss-10	KIY63214.1	AMP binding protein [Cylindrobasidium torrendii FP15055 ss-10]	36.932	528	306	8	32	539	41	561	1.54e-111	350	55.49
LinA	Cryptococcus neoformans var. grubii Bt1	OWT35874.1	AMP-binding protein [Cryptococcus neoformans var. grubii Bt1]	36.92	539	319	8	13	539	98	627	1.91e-111	352	56.03
LinA	Cryptococcus neoformans var. grubii	OWZ66593.1	hypothetical protein AYX15_02222 [Cryptococcus neoformans var. grubii]	37.791	516	301	7	36	539	120	627	1.93e-111	352	57.36
LinA	Rhizoctonia solani	CAE6442369.1	unnamed protein product [Rhizoctonia solani]	39.552	536	291	10	36	549	243	767	2.04e-111	355	54.29
LinA	Cryptococcus neoformans var. grubii c45	OWZ27749.1	AMP-binding protein [Cryptococcus neoformans var. grubii c45]	37.791	516	301	7	36	539	120	627	2.57e-111	351	57.36
LinA	Cryptococcus neoformans var. grubii	OXB33773.1	AMP-binding protein [Cryptococcus neoformans var. grubii]	37.791	516	301	7	36	539	120	627	2.6e-111	351	57.36
LinA	Piloderma croceum F 1598	KIM86925.1	hypothetical protein PILCRDRAFT_64222 [Piloderma croceum F 1598]	37.594	532	308	7	10	540	15	523	2.66e-111	348	55.26
LinA	Cryptococcus neoformans var. grubii	OWZ73946.1	hypothetical protein AYX14_00672 [Cryptococcus neoformans var. grubii]	37.597	516	302	7	36	539	120	627	2.93e-111	351	57.36

## Sheet:  LinA in Ascomycota
# blastp
# Iteration: 0
# Query:	LinA
# RID:	BJCYJURF013
# Database:	nr
query	organism	subject	description	% identity	alignment length	mismatches	gap opens	query start	query end	subject start	subject end	e value	bit score	% positives
LinA	Hypoxylon sp. NC1633	KAI2629844.1	acetyl-CoA synthetase-like protein [Hypoxylon sp. NC1633]	39.383	551	315	8	1	540	1	543	7.38e-131	400	59.53
LinA	Cladophialophora psammophila CBS 110553	XP_007742825.1	hypothetical protein A1O5_04026 [Cladophialophora psammophila CBS 110553]	40.693	548	305	11	1	539	1	537	6.15e-128	392	58.94
LinA	Hypoxylon sp. FL1284	KAI0176184.1	acetyl-CoA synthetase-like protein [Hypoxylon sp. FL1284]	38.768	552	318	9	1	541	1	543	8.44e-128	392	58.51
LinA	Xylariales sp. AK1849	KAI0137007.1	putative phenylacetyl-CoA ligase [Xylariales sp. AK1849]	38.94	547	320	8	1	540	1	540	2.67e-127	390	59.41
LinA	Hypomontagnella submonticulosa	KAI2640413.1	acetyl-CoA synthetase-like protein [Hypomontagnella submonticulosa]	39.273	550	318	10	1	540	2	545	5.43e-127	390	58.73
LinA	Hypoxylon crocopeplum	KAI1382082.1	acetyl-CoA synthetase-like protein [Hypoxylon crocopeplum]	39.855	552	312	11	1	540	1	544	1.09e-126	389	58.7
LinA	Thozetella sp. PMI_491	KAH8897179.1	acetyl-CoA synthetase-like protein [Thozetella sp. PMI_491]	39.305	547	316	9	1	540	1	538	1.85e-126	389	59.78
LinA	Hyaloscypha variabilis F	PMD39642.1	acetyl-CoA synthetase-like protein [Hyaloscypha variabilis F]	39.344	549	309	8	5	541	5	541	2.41e-126	388	58.11
LinA	Neoarthrinium moseri	KAI1849222.1	hypothetical protein JX266_005183 [Neoarthrinium moseri]	38.949	552	313	11	1	540	1	540	2.86e-126	388	59.24
LinA	Neoarthrinium moseri	XP_049165035.1	uncharacterized protein JN550_012985 [Neoarthrinium moseri]	38.798	549	318	10	1	540	1	540	3.71e-126	388	59.2
LinA	Xylariales sp. PMI_506	KAH8675824.1	hypothetical protein BX600DRAFT_186734 [Xylariales sp. PMI_506]	36.17	564	312	8	1	540	1	540	4.36e-126	387	56.91
LinA	Thelotrema lepadinum	MCJ1325296.1	hypothetical protein [Thelotrema lepadinum]	39.305	547	309	9	5	540	5	539	4.81e-126	387	58.14
LinA	Lachnellula cervina	TVY53091.1	putative 4-coumarate--CoA ligase 1 [Lachnellula cervina]	39.011	546	321	7	1	540	1	540	1e-125	387	58.24
LinA	Daldinia decipiens	XP_049103279.1	acetyl-CoA synthetase-like protein [Daldinia decipiens]	38.321	548	326	8	1	540	2	545	1.05e-125	387	58.21
LinA	Zymoseptoria brevis	KJY02543.1	phenylacetyl-CoA ligase like protein [Zymoseptoria brevis]	39.587	533	311	6	10	540	10	533	1.06e-125	386	57.41
LinA	Hypoxylon sp. CI-4A	OTB06681.1	hypothetical protein M426DRAFT_318742 [Hypoxylon sp. CI-4A]	38.434	562	309	10	1	541	1	546	1.08e-125	387	57.47
LinA	Daldinia loculata	KAI2784696.1	acetyl-CoA synthetase-like protein [Daldinia loculata]	38.504	548	325	8	1	540	2	545	1.26e-125	387	58.76
LinA	Hypoxylon sp. CO27-5	OTA92133.1	hypothetical protein M434DRAFT_12635 [Hypoxylon sp. CO27-5]	38.768	552	318	9	1	540	1	544	1.27e-125	387	58.88
LinA	Hypoxylon rubiginosum	KAI4867859.1	acetyl-CoA synthetase-like protein [Hypoxylon rubiginosum]	37.794	553	325	7	1	541	1	546	2.45e-125	386	58.23
LinA	Penicillium crustosum	XP_056727464.1	uncharacterized protein N7487_007546 [Penicillium crustosum]	38.757	547	320	9	1	539	1	540	2.51e-125	386	58.32
LinA	Tuber aestivum	CUS14512.1	unnamed protein product [Tuber aestivum]	38.603	544	319	7	1	541	1	532	3.36e-125	385	58.46
LinA	Hypoxylon sp. FL1150	KAI1764737.1	acetyl-CoA synthetase-like protein [Hypoxylon sp. FL1150]	38.188	563	308	8	1	541	1	545	3.78e-125	385	56.31
LinA	Lachnellula willkommii	TVY89641.1	putative 4-coumarate--CoA ligase [Lachnellula willkommii]	38.172	558	309	7	1	540	1	540	3.89e-125	385	56.27
LinA	Hypomontagnella monticulosa	KAI0383941.1	acetyl-CoA synthetase-like protein [Hypomontagnella monticulosa]	38.727	550	321	10	1	540	2	545	5.33e-125	385	58.73
LinA	Bisporella sp. PMI_857	KAH8602691.1	hypothetical protein B0O99DRAFT_499106 [Bisporella sp. PMI_857]	38.532	545	309	8	9	540	9	540	5.9e-125	385	57.98
LinA	Hypoxylon rubiginosum	KAI6093698.1	acetyl-CoA synthetase-like protein [Hypoxylon rubiginosum]	38.121	564	307	9	1	541	1	545	1.11e-124	384	56.56
LinA	Daldinia loculata	XP_049161456.1	acetyl-CoA synthetase-like protein [Daldinia loculata]	38.504	548	325	8	1	540	2	545	1.57e-124	384	58.39
LinA	Hypoxylon cercidicola	KAI1779883.1	acetyl-CoA synthetase-like protein [Hypoxylon cercidicola]	38.139	548	330	6	1	541	1	546	1.88e-124	384	58.39
LinA	Xylaria sp. FL1042	KAI0432925.1	hypothetical protein F5Y09DRAFT_113095 [Xylaria sp. FL1042]	38.391	547	326	7	1	540	1	543	1.91e-124	384	57.59
LinA	Lachnellula occidentalis	TVY47242.1	putative 4-coumarate--CoA ligase [Lachnellula occidentalis]	39.411	543	315	8	5	540	5	540	2.24e-124	383	57.46
LinA	Poronia punctata	KAI1813596.1	hypothetical protein GGS20DRAFT_472644 [Poronia punctata]	38.768	552	319	9	1	540	1	545	3.89e-124	383	58.88
LinA	Hypoxylon sp. FL0890	KAI0841979.1	acetyl-CoA synthetase-like protein [Hypoxylon sp. FL0890]	38.757	547	323	8	1	540	1	542	5.05e-124	382	58.32
LinA	Hyaloscypha sp. PMI_1271	KAH8757449.1	hypothetical protein F5882DRAFT_338051 [Hyaloscypha sp. PMI_1271]	38.757	547	315	7	5	541	5	541	5.71e-124	382	58.32
LinA	Gomphillus americanus	CAF9923085.1	hypothetical protein GOMPHAMPRED_002731 [Gomphillus americanus]	38.278	546	308	9	9	540	9	539	7.42e-124	382	58.42
LinA	Whalleya microplaca	KAI1082752.1	acetyl-CoA synthetase-like protein [Whalleya microplaca]	38.278	546	327	7	1	540	1	542	1.51e-123	381	58.24
LinA	Amorphotheca resinae ATCC 22711	XP_024725198.1	hypothetical protein M430DRAFT_93758 [Amorphotheca resinae ATCC 22711]	38.182	550	320	7	1	540	1	540	1.93e-123	381	57.09
LinA	Daldinia grandis	KAI0135417.1	acetyl-CoA synthetase-like protein [Daldinia grandis]	38.026	547	327	8	2	540	3	545	2.11e-123	381	58.14
LinA	Hyaloscypha finlandica	KAH8770287.1	hypothetical protein BGZ57DRAFT_1017029 [Hyaloscypha finlandica]	38.616	549	313	8	5	541	5	541	2.25e-123	380	58.29
LinA	Phialocephala subalpina	CZR51084.1	probable 4-coumarate-CoA ligase 2 [Phialocephala subalpina]	36.72	561	307	9	5	541	5	541	2.5e-123	380	57.04
LinA	Pseudomassariella vexata	XP_040717249.1	putative phenylacetyl-CoA ligase [Pseudomassariella vexata]	37.722	562	317	10	1	545	1	546	2.56e-123	380	58.01
LinA	Penicillium majusculum	KAJ5706024.1	hypothetical protein N7536_001713 [Penicillium majusculum]	38.208	547	323	9	1	539	1	540	2.83e-123	380	58.5
LinA	Leotiomycetes sp. MPI-SDFR-AT-0126	KAH7417426.1	hypothetical protein BKA64DRAFT_657920 [Leotiomycetes sp. MPI-SDFR-AT-0126]	38.376	542	310	8	10	539	10	539	2.85e-123	380	57.93
LinA	Penicillium solitum	XP_040812689.1	uncharacterized protein PENSOL_c020G03908 [Penicillium solitum]	38.208	547	323	9	1	539	1	540	2.86e-123	380	58.32
LinA	Hypoxylon fuscum	KAI1398722.1	acetyl-CoA synthetase-like protein [Hypoxylon fuscum]	37.857	560	316	10	1	540	1	548	3.71e-123	380	57.32
LinA	Hypoxylon sp. NC0597	KAI0141076.1	acetyl-CoA synthetase-like protein [Hypoxylon sp. NC0597]	38.146	561	309	9	1	540	1	544	6.08e-123	380	57.04
LinA	Tuber magnatum	PWW75204.1	acetyl-CoA synthetase-like protein [Tuber magnatum]	38.419	544	320	7	1	541	1	532	6.35e-123	379	58.09
LinA	Hypocenomyce scalaris	MCJ1306095.1	hypothetical protein [Hypocenomyce scalaris]	38.306	543	327	6	1	539	1	539	7.6e-123	379	56.72
LinA	Aulographum hederae CBS 113979	KAF1984505.1	acetyl-CoA synthetase-like protein [Aulographum hederae CBS 113979]	37.989	537	321	7	10	540	10	540	1.07e-122	379	58.66
LinA	Neopestalotiopsis sp. 37M	KAF3016847.1	hypothetical protein E8E14_011738 [Neopestalotiopsis sp. 37M]	38.309	556	314	12	1	540	1	543	1.87e-122	378	58.09
LinA	Jackrogersella minutella	KAI1107536.1	acetyl-CoA synthetase-like protein [Jackrogersella minutella]	38.069	549	326	9	1	540	1	544	1.9e-122	378	58.47
LinA	Stylonectria norvegica	KAF7553873.1	hypothetical protein G7046_g6973 [Stylonectria norvegica]	37.319	552	324	8	10	551	10	549	2.52e-122	378	58.15
LinA	Neopestalotiopsis clavispora	KAF7537598.1	hypothetical protein G7054_g3609 [Neopestalotiopsis clavispora]	38.42	557	312	13	1	540	1	543	2.94e-122	378	58.53
LinA	Cadophora gregata f. sp. sojae	KAK0119304.1	hypothetical protein ONS96_012361 [Cadophora gregata f. sp. sojae]	38.148	540	314	7	10	539	10	539	3.33e-122	377	57.78
LinA	Stipitochalara longipes BDJ	KAE9381253.1	acetyl-CoA synthetase-like protein [Stipitochalara longipes BDJ]	38.391	547	317	7	5	541	5	541	4.18e-122	377	57.77
LinA	Xylaria sp. FL0043	KAI1356468.1	hypothetical protein F5Y01DRAFT_267445 [Xylaria sp. FL0043]	37.66	547	330	7	1	540	1	543	5.1e-122	377	57.22
LinA	Dothidotthia symphoricarpi CBS 119687	XP_033528411.1	4-coumarate-CoA ligase-like protein [Dothidotthia symphoricarpi CBS 119687]	37.05	556	308	8	5	539	5	539	5.24e-122	377	55.94
LinA	Penicillium sp. str. #12	KAF4765457.1	hypothetical protein HAV15_003589 [Penicillium sp. str. #12]	38.026	547	323	10	1	539	1	539	5.67e-122	377	58.5
LinA	Xylaria sp. FL0933	KAI1280996.1	hypothetical protein F5Y07DRAFT_315360 [Xylaria sp. FL0933]	37.477	547	331	7	1	540	1	543	6.33e-122	377	57.4
LinA	Cadophora sp. M221	KAG4431719.1	hypothetical protein IFR05_012793 [Cadophora sp. M221]	37.593	540	317	7	10	539	10	539	8.69e-122	377	57.96
LinA	Tuber indicum	KAG0138445.1	hypothetical protein HOY82DRAFT_582565 [Tuber indicum]	37.59	556	333	7	1	553	1	545	1.39e-121	376	57.91
LinA	Dactylonectria estremocensis	KAH7159881.1	hypothetical protein B0J13DRAFT_581033 [Dactylonectria estremocensis]	39.522	544	306	10	5	540	5	533	1.4e-121	376	56.8
LinA	Hypoxylon fragiforme	XP_049121992.1	acetyl-CoA synthetase-like protein [Hypoxylon fragiforme]	38.251	549	327	7	1	540	1	546	1.9e-121	376	57.56
LinA	Lachnellula hyalina	XP_031001402.1	putative 4-coumarate--CoA ligase [Lachnellula hyalina]	38.704	540	323	6	5	540	5	540	2.06e-121	375	57.22
LinA	Xylaria digitata	KAI0540668.1	hypothetical protein GGR58DRAFT_459507 [Xylaria digitata]	37.431	545	334	5	1	540	1	543	2.23e-121	375	57.25
LinA	Rhizodiscina lignyota	KAF2098599.1	4-coumarate-CoA ligase-like protein [Rhizodiscina lignyota]	38.306	543	310	9	10	540	10	539	2.44e-121	375	58.2
LinA	Xylona heveae TC161	XP_018192379.1	acetyl-CoA synthetase-like protein [Xylona heveae TC161]	38.262	541	313	7	11	540	11	541	2.59e-121	375	57.49
LinA	Bacidia gigantensis	XP_044664530.1	uncharacterized protein KY384_008890 [Bacidia gigantensis]	37.705	549	322	7	1	539	1	539	3.22e-121	375	56.83
LinA	Zymoseptoria tritici ST99CH_1E4	SMR43122.1	unnamed protein product [Zymoseptoria tritici ST99CH_1E4]	38.086	533	319	6	10	540	10	533	3.83e-121	375	57.22
LinA	[Torrubiella] hemipterigena	CEJ90162.1	hypothetical protein VHEMI05963 [[Torrubiella] hemipterigena]	37.843	547	317	12	1	540	1	531	4.02e-121	374	59.23
LinA	Neohortaea acidophila	XP_033587640.1	uncharacterized protein BDY17DRAFT_300645 [Neohortaea acidophila]	37.044	548	313	8	5	539	5	533	4.29e-121	375	56.39
LinA	Daldinia bambusicola	KAI1798539.1	acetyl-CoA synthetase-like protein [Daldinia bambusicola]	38.069	549	328	8	1	540	2	547	5.29e-121	375	58.11
LinA	Pestalotiopsis fici W106-1	XP_007827994.1	hypothetical protein PFICI_01222 [Pestalotiopsis fici W106-1]	37.365	554	322	10	1	540	1	543	5.41e-121	375	57.94
LinA	Fusarium zealandicum	KAF4983292.1	hypothetical protein FZEAL_1277 [Fusarium zealandicum]	39.45	545	313	9	1	540	1	533	6.22e-121	374	56.33
LinA	Cadophora malorum	KAG4424763.1	hypothetical protein IFR04_002111 [Cadophora malorum]	37.593	540	317	7	10	539	10	539	6.25e-121	374	57.78
LinA	Zymoseptoria tritici ST99CH_1A5	SMY20445.1	unnamed protein product [Zymoseptoria tritici ST99CH_1A5]	38.086	533	319	6	10	540	10	533	6.78e-121	374	57.22
LinA	Pestalotiopsis sp. NC0098	KAI0146546.1	hypothetical protein BJ166DRAFT_470703 [Pestalotiopsis sp. NC0098]	37.343	557	318	12	1	540	1	543	7.23e-121	374	57.81
LinA	Xylaria sp. FL0064	KAI0817513.1	hypothetical protein GGR55DRAFT_23156 [Xylaria sp. FL0064]	37.611	561	311	9	1	540	1	543	7.23e-121	374	56.33
LinA	Lasallia pustulata	SLM33966.1	4-coumarate-ligase [Lasallia pustulata]	38.858	543	306	9	10	539	10	539	8.2e-121	374	57.64
LinA	Mollisia scopiformis	XP_018076996.1	acetyl-CoA synthetase-like protein [Mollisia scopiformis]	37.823	542	315	8	9	539	9	539	1.01e-120	374	57.56
LinA	Eutypa lata UCREL1	EMR62044.1	putative 4-coumarate- ligase protein [Eutypa lata UCREL1]	36.637	565	328	8	1	549	1	551	1.05e-120	374	56.28
LinA	Cadophora sp. DSE1049	PVH85742.1	4-coumarate-CoA ligase-like protein [Cadophora sp. DSE1049]	37.823	542	313	8	10	539	10	539	1.12e-120	374	57.75
LinA	Pestalotiopsis sp. 9143b	KAI4594562.1	hypothetical protein KJ359_007650 [Pestalotiopsis sp. 9143b]	37.41	556	319	12	1	540	1	543	1.14e-120	374	57.73
LinA	Annulohypoxylon stygium	KAI1447876.1	acetyl-CoA synthetase-like protein [Annulohypoxylon stygium]	37.843	547	330	8	1	540	1	544	1.14e-120	374	59.23
LinA	Nemania sp. NC0429	KAI1118812.1	hypothetical protein F5Y14DRAFT_397775 [Nemania sp. NC0429]	38.182	550	323	7	1	540	1	543	1.23e-120	374	56.91
LinA	Hypoxylon sp. EC38	OTA53556.1	acetyl-CoA synthetase-like protein [Hypoxylon sp. EC38]	38.146	561	309	10	1	540	1	544	1.23e-120	374	57.58
LinA	Zymoseptoria tritici IPO323	XP_003856705.1	uncharacterized protein MYCGRDRAFT_84213 [Zymoseptoria tritici IPO323]	38.086	533	319	6	10	540	10	533	1.31e-120	373	57.04
LinA	Mollisia scopiformis	XP_018075257.1	acetyl-CoA synthetase-like protein [Mollisia scopiformis]	37.925	559	307	11	1	540	1	538	1.33e-120	374	55.64
LinA	Xylariaceae sp. FL1651	KAI8632316.1	hypothetical protein F5Y19DRAFT_420605 [Xylariaceae sp. FL1651]	37.912	546	330	7	1	540	1	543	1.37e-120	374	57.14
LinA	Rhexocercosporidium sp. MPI-PUGE-AT-0058	KAH7364078.1	hypothetical protein BKA65DRAFT_129401 [Rhexocercosporidium sp. MPI-PUGE-AT-0058]	37.407	540	318	7	10	539	10	539	1.4e-120	374	57.78
LinA	Hyaloscypha hepaticicola	PMD19743.1	acetyl-CoA synthetase-like protein [Hyaloscypha hepaticicola]	38.603	544	314	7	5	538	5	538	1.48e-120	373	58.82
LinA	Talaromyces stipitatus ATCC 10500	XP_002478646.1	phenylacetyl-CoA ligase, putative [Talaromyces stipitatus ATCC 10500]	39.338	544	313	8	10	540	10	549	1.55e-120	374	58.27
LinA	Ophiocordyceps camponoti-rufipedis	PHH76517.1	hypothetical protein CDD80_1488 [Ophiocordyceps camponoti-rufipedis]	38.113	551	315	9	1	541	1	535	1.95e-120	373	57.17
LinA	Letrouitia transgressa	KAI4160569.1	hypothetical protein LQ342_005590 [Letrouitia transgressa]	38.49	543	308	7	10	539	10	539	1.95e-120	373	56.72
LinA	Daldinia childiae	XP_033433514.1	putative 4-coumarate-CoA ligase 1 [Daldinia childiae]	38.139	548	327	7	1	540	2	545	2.16e-120	373	57.85
LinA	Tuber brumale	KAG0638877.1	hypothetical protein HOY80DRAFT_128667 [Tuber brumale]	38.122	543	323	7	1	541	1	532	2.17e-120	373	58.01
LinA	Xylariaceae sp. FL1272	KAI0164891.1	hypothetical protein GGR57DRAFT_450903 [Xylariaceae sp. FL1272]	36.494	559	320	8	1	540	1	543	2.37e-120	373	55.99
LinA	Trichothecium roseum	KAI9897802.1	hypothetical protein N3K66_007658 [Trichothecium roseum]	40.146	548	304	10	1	540	1	532	2.42e-120	372	55.84
LinA	Hortaea werneckii	KAI6853527.1	acetyl-CoA synthetase-like protein [Hortaea werneckii]	38.657	551	315	9	1	540	1	539	3.01e-120	373	55.72
LinA	Leptodontidium sp. 2 PMI_412	KAH9215390.1	hypothetical protein DL95DRAFT_336714 [Leptodontidium sp. 2 PMI_412]	37.222	540	319	7	10	539	10	539	3.01e-120	372	57.59
LinA	Tuber borchii	PUU80628.1	hypothetical protein B9Z19DRAFT_974254 [Tuber borchii]	38.306	543	322	5	1	541	1	532	3.25e-120	372	57.46

## Sheet: LinA-like in Mucorales
# blastp
# Iteration:	0
# Query:	LinA
# RID:	BJ6TU9A0016
# Database:	nr
query	organism	subject	description	% identity	alignment length	mismatches	gap opens	query start	query end	subject start	subject end	e value	bit score	% positives
LinA	Apophysomyces ossiformis	KAF7725935.1	hypothetical protein EC973_009172 [Apophysomyces ossiformis]	39.201	551	322	8	1	551	1	538	8.16e-130	393	59.35
LinA	Apophysomyces sp. BC1015	KAG0167571.1	hypothetical protein DFQ30_005908 [Apophysomyces sp. BC1015]	38.632	541	319	7	1	540	1	529	8.87e-130	393	58.6
LinA	Absidia glauca	SAL98025.1	hypothetical protein [Absidia glauca]	38.078	541	323	5	1	540	1	530	9.55e-128	388	59.33
LinA	Absidia repens	ORZ13199.1	hypothetical protein BCR42DRAFT_467657 [Absidia repens]	39.187	541	317	7	1	540	1	530	1.14e-127	388	59.15
LinA	Absidia glauca	SAM00346.1	hypothetical protein [Absidia glauca]	38.517	553	304	8	1	540	1	530	2.29e-127	387	58.23
LinA	Mucor lusitanicus	KAF1805199.1	hypothetical protein FB192DRAFT_1361598 [Mucor lusitanicus]	38.262	541	325	5	1	541	1	532	2.99e-127	387	59.33
LinA	Mycotypha africana	XP_052936336.1	uncharacterized protein BDF20DRAFT_906057 [Mycotypha africana]	38.716	545	315	10	1	540	1	531	4.8e-127	386	59.63
LinA	Blakeslea trispora	KAI8362831.1	hypothetical protein BD560DRAFT_484036 [Blakeslea trispora]	38.519	540	322	6	1	540	1	530	4.82e-127	386	58.33
LinA	Gilbertella persicaria	XP_051436404.1	uncharacterized protein B0P05DRAFT_536257 [Gilbertella persicaria]	37.407	540	328	7	1	540	1	530	5.49e-127	386	59.26
LinA	Choanephora cucurbitarum	KAI8370798.1	hypothetical protein EDC96DRAFT_502353 [Choanephora cucurbitarum]	38.704	540	321	6	1	540	1	530	8.97e-127	385	57.96
LinA	Mucor circinelloides 1006PhL	EPB91784.1	hypothetical protein HMPREF1544_01292 [Mucor circinelloides 1006PhL]	37.708	541	328	5	1	541	1	532	5.76e-126	383	59.7
LinA	Mucor plumbeus	KAG2215446.1	hypothetical protein INT46_001409 [Mucor plumbeus]	38.078	541	324	7	1	540	1	531	7e-126	383	59.89
LinA	Backusella circina FSU 941	KAI8875816.1	acetyl-CoA synthetase-like protein [Backusella circina FSU 941]	37.708	541	325	7	1	540	1	530	1.38e-125	382	60.26
LinA	Apophysomyces sp. BC1034	KAG0187127.1	hypothetical protein DFQ28_006826 [Apophysomyces sp. BC1034]	38.519	540	322	6	1	540	1	530	3.66e-125	381	59.81
LinA	Halteromyces radiatus	XP_051398082.1	uncharacterized protein BX664DRAFT_337521 [Halteromyces radiatus]	38.447	541	321	6	1	540	1	530	4.29e-125	381	59.33
LinA	Helicostylum pulchrum	KAI9272042.1	hypothetical protein EDC94DRAFT_595236 [Helicostylum pulchrum]	38.262	541	322	8	1	540	1	530	9.85e-125	380	59.15
LinA	Chlamydoabsidia padenii	KAI8339493.1	hypothetical protein BC941DRAFT_420640 [Chlamydoabsidia padenii]	38.182	550	310	6	1	540	1	530	1.26e-124	380	56.55
LinA	Parasitella parasitica	KAI8646262.1	hypothetical protein BD408DRAFT_410456 [Parasitella parasitica]	38.376	542	321	8	1	540	1	531	1.3e-124	380	59.96
LinA	Apophysomyces ossiformis	KAF7725298.1	hypothetical protein EC973_000308 [Apophysomyces ossiformis]	37.828	534	315	9	10	540	9	528	1.58e-124	379	60.11
LinA	Helicostylum pulchrum	KAI9272044.1	hypothetical protein EDC94DRAFT_595239 [Helicostylum pulchrum]	38.333	540	323	7	1	540	1	530	1.92e-124	379	60.56
LinA	Circinella minor	KAG2222714.1	hypothetical protein INT45_011202 [Circinella minor]	38.476	538	322	7	2	539	3	531	2.11e-124	379	57.81
LinA	Mucor ambiguus	GAN08684.1	4-coumarate-CoA ligase 2 [Mucor ambiguus]	38.007	542	325	6	1	541	1	532	2.28e-124	379	59.04
LinA	Thamnidium elegans	KAG2235181.1	hypothetical protein INT48_003525 [Thamnidium elegans]	38.333	540	323	7	1	540	1	530	4.46e-124	379	60.37
LinA	Rhizopus microsporus ATCC 52813	XP_023471513.1	acetyl-CoA synthetase-like protein [Rhizopus microsporus ATCC 52813]	37.778	540	326	6	1	540	1	530	6.27e-124	378	59.07
LinA	Rhizopus microsporus	CEG63154.1	hypothetical protein RMATCC62417_00347 [Rhizopus microsporus]	37.407	540	328	6	1	540	1	530	6.04e-123	375	58.7
LinA	Rhizopus microsporus	CEJ03052.1	hypothetical protein RMCBS344292_17043 [Rhizopus microsporus]	37.407	540	328	6	1	540	1	530	6.37e-123	375	58.89
LinA	Backusella circina FSU 941	KAI8875815.1	acetyl-CoA synthetase-like protein [Backusella circina FSU 941]	37.963	540	324	6	1	540	1	529	6.48e-123	375	59.44
LinA	Thamnidium elegans	KAG2235180.1	hypothetical protein INT48_003524 [Thamnidium elegans]	37.615	545	320	8	1	540	1	530	1.8e-122	374	58.9
LinA	Phascolomyces articulosus	KAI9257311.1	hypothetical protein BDA99DRAFT_516103 [Phascolomyces articulosus]	36.92	539	333	5	2	540	3	534	2.42e-122	374	57.88
LinA	Rhizopus arrhizus	KAG0743993.1	hypothetical protein G6F23_005578 [Rhizopus arrhizus]	37.912	546	315	8	1	540	1	528	3.52e-122	373	57.69
LinA	Rhizopus microsporus	CEG80177.1	hypothetical protein RMATCC62417_14547 [Rhizopus microsporus]	37.222	540	329	6	1	540	1	530	3.61e-122	374	58.89
LinA	Rhizopus arrhizus	KAG1143612.1	hypothetical protein G6F38_006920 [Rhizopus arrhizus]	37.778	540	324	7	1	540	1	528	8.99e-122	372	58.33
LinA	Rhizopus delemar	KAG1051411.1	hypothetical protein G6F43_006373 [Rhizopus delemar]	37.523	541	324	8	1	540	1	528	1.98e-121	371	58.6
LinA	Circinella umbellata	KAI7855022.1	hypothetical protein BDC45DRAFT_507555 [Circinella umbellata]	37.546	538	327	6	2	539	3	531	4.49e-121	371	57.06
LinA	Rhizopus microsporus	CEI85553.1	hypothetical protein RMCBS344292_00015 [Rhizopus microsporus]	36.667	540	332	6	1	540	1	530	4.6e-121	370	58.7
LinA	Mucor mucedo	XP_051451009.1	uncharacterized protein EV154DRAFT_474357 [Mucor mucedo]	37.071	553	337	6	1	551	1	544	4.63e-121	371	57.5
LinA	Rhizopus microsporus	KAG1174848.1	hypothetical protein G6F71_004589 [Rhizopus microsporus]	36.481	540	333	6	1	540	1	530	7.97e-121	370	58.7
LinA	Rhizopus delemar RA 99-880	EIE78540.1	hypothetical protein RO3G_03244 [Rhizopus delemar RA 99-880]	37.523	541	324	8	1	540	1	528	2.05e-120	369	58.41
LinA	Radiomyces spectabilis	XP_051427604.1	uncharacterized protein BYT42DRAFT_557645 [Radiomyces spectabilis]	38.262	541	322	7	1	540	1	530	4.03e-120	368	57.67
LinA	Rhizopus delemar	KAG1467575.1	hypothetical protein G6F56_004339 [Rhizopus delemar]	37.684	544	320	8	1	540	1	529	1.89e-119	367	58.82
LinA	Rhizopus azygosporus	RCH86591.1	hypothetical protein CU097_007493 [Rhizopus azygosporus]	35.993	564	327	7	1	540	1	554	8.14e-119	365	56.38
LinA	Benjaminiella poitrasii	KAI9474120.1	hypothetical protein EXX96DRAFT_529259 [Benjaminiella poitrasii]	36.648	543	334	6	1	543	1	533	9.56e-119	365	58.75
LinA	Mucor saturninus	KAG2212405.1	hypothetical protein INT47_001766 [Mucor saturninus]	36.396	555	341	7	1	551	1	547	1.39e-118	365	57.48
LinA	Syncephalastrum racemosum	ORZ02504.1	hypothetical protein BCR43DRAFT_465599 [Syncephalastrum racemosum]	38.235	510	305	6	31	540	36	535	5.4e-118	363	58.43
LinA	Rhizopus arrhizus	KAG0864501.1	hypothetical protein G6F16_010956 [Rhizopus arrhizus]	37.823	542	324	7	1	540	1	531	6.64e-118	362	56.27
LinA	Rhizopus arrhizus	KAG1151157.1	hypothetical protein G6F38_001494 [Rhizopus arrhizus]	37.638	542	325	7	1	540	1	531	1.31e-117	362	56.64
LinA	Rhizopus delemar	KAG1053038.1	hypothetical protein G6F43_004854 [Rhizopus delemar]	37.638	542	325	7	1	540	1	531	1.44e-117	362	56.46
LinA	Rhizopus delemar	KAG1462561.1	hypothetical protein G6F55_002887 [Rhizopus delemar]	37.823	542	324	7	1	540	1	531	1.81e-117	362	56.09
LinA	Phascolomyces articulosus	KAI9249472.1	hypothetical protein BDA99DRAFT_523892 [Phascolomyces articulosus]	36.481	540	332	8	2	540	3	532	2.15e-117	361	58.7
LinA	Backusella circina FSU 941	KAI8888071.1	acetyl-CoA synthetase-like protein [Backusella circina FSU 941]	36.331	556	339	8	1	553	1	544	2.52e-117	361	57.55
LinA	Zychaea mexicana	XP_052974080.1	uncharacterized protein BDB00DRAFT_851723 [Zychaea mexicana]	37.132	509	310	7	32	539	31	530	2.53e-117	361	60.31
LinA	Fennellomyces sp. T-0311	KAI8142249.1	hypothetical protein BJV82DRAFT_616104 [Fennellomyces sp. T-0311]	37.153	541	327	8	1	540	1	529	3.24e-117	361	56.93
LinA	Fennellomyces sp. T-0311	KAI8146500.1	hypothetical protein BJV82DRAFT_598767 [Fennellomyces sp. T-0311]	35.507	552	341	9	2	550	3	542	3.81e-117	360	57.61
LinA	Rhizopus arrhizus	KAG0818078.1	hypothetical protein G6F20_001855 [Rhizopus arrhizus]	37.638	542	325	7	1	540	1	531	3.92e-117	360	56.09
LinA	Pilaira anomala	KAI9345089.1	hypothetical protein BD770DRAFT_463456 [Pilaira anomala]	36.969	541	329	7	1	540	1	530	9.8e-117	360	58.04
LinA	Absidia repens	ORZ15269.1	hypothetical protein BCR42DRAFT_416762 [Absidia repens]	37.853	531	320	8	14	543	16	537	2.27e-116	358	58.57
LinA	Pilaira anomala	KAI9362630.1	hypothetical protein BD770DRAFT_425039 [Pilaira anomala]	35.912	543	333	8	1	540	1	531	3.16e-116	358	58.2
LinA	Rhizopus arrhizus	KAG0749672.1	hypothetical protein G6F23_000853 [Rhizopus arrhizus]	37.266	534	321	9	10	540	11	533	4.17e-116	358	59.18
LinA	Dichotomocladium elegans	KAI9316481.1	hypothetical protein BX666DRAFT_1951230 [Dichotomocladium elegans]	37.647	510	304	7	32	539	33	530	6.71e-116	357	59.22
LinA	Rhizopus arrhizus	KAG0765924.1	hypothetical protein G6F24_004030 [Rhizopus arrhizus]	37.266	534	321	9	10	540	11	533	6.98e-116	357	59.18
LinA	Absidia repens	ORZ12321.1	hypothetical protein BCR42DRAFT_379240 [Absidia repens]	37.684	544	326	7	1	540	1	535	7.35e-116	357	57.72
LinA	Rhizopus arrhizus	KAG1357946.1	hypothetical protein G6F62_001146 [Rhizopus arrhizus]	37.453	534	320	9	10	540	11	533	1.22e-115	357	58.99
LinA	Phycomyces nitens	KAI9031838.1	hypothetical protein CLU79DRAFT_730381 [Phycomyces nitens]	37.454	542	327	8	1	541	1	531	1.29e-115	357	56.83
LinA	Apophysomyces sp. BC1015	KAG0167527.1	hypothetical protein DFQ30_005988 [Apophysomyces sp. BC1015]	39.844	512	293	7	32	540	872	1371	1.31e-115	376	60.94
LinA	Rhizopus delemar	KAG1608580.1	hypothetical protein G6F46_011445 [Rhizopus delemar]	36.464	543	327	9	1	540	2	529	1.38e-115	357	59.3
LinA	Rhizopus delemar	KAG1046765.1	hypothetical protein G6F43_010764 [Rhizopus delemar]	36.464	543	327	9	1	540	2	529	1.73e-115	356	59.12
LinA	Rhizopus delemar	KAG1560013.1	hypothetical protein G6F49_003085 [Rhizopus delemar]	36.832	543	329	9	1	540	2	533	1.76e-115	356	58.56
LinA	Mucor ambiguus	GAN01228.1	phenylacetyl-CoA ligase [Mucor ambiguus]	36.891	534	323	8	10	540	11	533	1.91e-115	356	58.24
LinA	Pilobolus umbonatus	KAI8995017.1	hypothetical protein BDB01DRAFT_714980 [Pilobolus umbonatus]	37.638	542	299	9	1	540	1	505	2.15e-115	355	56.46
LinA	Rhizopus azygosporus	RCH92364.1	hypothetical protein CU097_004644 [Rhizopus azygosporus]	34.929	564	333	7	1	540	1	554	2.16e-115	357	56.21
LinA	Gilbertella persicaria	XP_051435265.1	uncharacterized protein B0P05DRAFT_509563 [Gilbertella persicaria]	38.748	511	299	8	32	540	35	533	2.3e-115	356	59.1
LinA	Rhizopus delemar RA 99-880	EIE81011.1	hypothetical protein RO3G_05716 [Rhizopus delemar RA 99-880]	36.832	543	329	9	1	540	2	533	2.62e-115	356	58.56
LinA	Thamnidium elegans	KAG2231342.1	hypothetical protein INT48_006554 [Thamnidium elegans]	37.153	541	328	8	1	540	1	530	2.69e-115	356	58.04
LinA	Apophysomyces sp. BC1021	KAG0177417.1	hypothetical protein DFQ29_004885 [Apophysomyces sp. BC1021]	39.844	512	293	7	32	540	944	1443	2.81e-115	376	60.94
LinA	Rhizopus arrhizus	KAG1133947.1	hypothetical protein G6F42_000973 [Rhizopus arrhizus]	38.007	542	323	7	1	540	1	531	3.34e-115	355	55.54
LinA	Rhizopus arrhizus	KAG0937651.1	hypothetical protein G6F30_008182 [Rhizopus arrhizus]	37.266	534	321	9	10	540	11	533	3.47e-115	355	58.99
LinA	Mucor lusitanicus	KAF1804165.1	hypothetical protein FB192DRAFT_1371492 [Mucor lusitanicus]	37.127	536	319	8	10	540	11	533	3.77e-115	355	58.02
LinA	Rhizopus arrhizus	KAG0950825.1	hypothetical protein G6F30_001461 [Rhizopus arrhizus]	38.007	542	323	7	1	540	1	531	4.76e-115	355	55.72
LinA	Rhizopus delemar	KAG1052395.1	hypothetical protein G6F43_005462 [Rhizopus delemar]	36.832	543	329	9	1	540	2	533	4.89e-115	355	58.38
LinA	Rhizopus arrhizus	KAG1145578.1	hypothetical protein G6F38_005537 [Rhizopus arrhizus]	37.266	534	321	9	10	540	11	533	7.53e-115	355	58.99
LinA	Rhizopus delemar RA 99-880	EIE86133.1	hypothetical protein RO3G_10844 [Rhizopus delemar RA 99-880]	36.28	543	328	9	1	540	2	529	7.79e-115	355	59.12
LinA	Rhizopus arrhizus	KAG1151952.1	hypothetical protein G6F38_000882 [Rhizopus arrhizus]	38.007	542	323	7	1	540	1	531	8.8e-115	355	55.72
LinA	Rhizopus arrhizus	KAG0746301.1	hypothetical protein G6F23_003691 [Rhizopus arrhizus]	37.823	542	324	7	1	540	1	531	9.69e-115	354	55.72
LinA	Lichtheimia hyalospora FSU 10163	KAI7885825.1	acetyl-CoA synthetase-like protein [Lichtheimia hyalospora FSU 10163]	38.086	512	303	6	32	541	35	534	1.03e-114	354	58.01
LinA	Mucor ambiguus	GAN02558.1	4-coumarate-CoA ligase [Mucor ambiguus]	37.684	544	327	7	1	543	1	533	1.85e-114	353	57.9
LinA	Cokeromyces recurvatus	XP_051387885.1	uncharacterized protein BX663DRAFT_492334 [Cokeromyces recurvatus]	37.071	553	337	6	1	553	1	542	1.86e-114	354	56.06
LinA	Rhizopus microsporus ATCC 52813	XP_023470468.1	acetyl-CoA synthetase-like protein [Rhizopus microsporus ATCC 52813]	36.881	545	324	11	1	540	2	531	2.17e-114	353	58.9
LinA	Mucor circinelloides 1006PhL	EPB88659.1	hypothetical protein HMPREF1544_04531 [Mucor circinelloides 1006PhL]	36.94	536	320	9	10	540	11	533	2.67e-114	353	58.77
LinA	Mycotypha africana	XP_052940985.1	uncharacterized protein BDF20DRAFT_846126 [Mycotypha africana]	37.058	537	319	9	10	540	11	534	4.33e-114	353	59.03
LinA	Thamnidium elegans	KAI8051708.1	hypothetical protein BDF21DRAFT_371610 [Thamnidium elegans]	36.464	543	330	8	1	540	1	531	4.9e-114	353	58.01
LinA	Cunninghamella echinulata	KAI9307111.1	hypothetical protein BJ944DRAFT_281646 [Cunninghamella echinulata]	38.193	487	293	5	54	540	17	495	5.07e-114	351	59.14
LinA	Parasitella parasitica	CEP16256.1	hypothetical protein [Parasitella parasitica]	35.398	565	332	8	1	541	1	556	5.19e-114	353	55.04
LinA	Benjaminiella poitrasii	KAI9474117.1	hypothetical protein EXX96DRAFT_580646 [Benjaminiella poitrasii]	37.431	545	327	7	1	543	1	533	6.05e-114	352	55.6
LinA	Rhizopus arrhizus	KAG1400133.1	hypothetical protein G6F60_007255 [Rhizopus arrhizus]	36.891	534	323	9	10	540	11	533	6.33e-114	352	58.8
LinA	Rhizopus azygosporus	RCH92304.1	hypothetical protein CU097_008458 [Rhizopus azygosporus]	37.064	545	323	12	1	540	2	531	7.14e-114	352	58.9
LinA	Rhizopus delemar	KAG1464437.1	hypothetical protein G6F55_001778 [Rhizopus delemar]	37.638	542	325	7	1	540	1	531	7.4e-114	352	55.72
LinA	Mucor lusitanicus	KAF1796401.1	hypothetical protein FB192DRAFT_1404297 [Mucor lusitanicus]	37.037	540	330	6	1	540	1	530	8.69e-114	352	56.67
LinA	Lichtheimia ramosa	CDS03397.1	hypothetical protein LRAMOSA00799 [Lichtheimia ramosa]	38.281	512	302	6	32	541	35	534	8.97e-114	352	57.81
LinA	Sporodiniella umbellata	KAI9262783.1	hypothetical protein BY458DRAFT_438919 [Sporodiniella umbellata]	35.846	544	330	10	1	540	1	529	1.11e-113	352	58.09
LinA	Rhizopus arrhizus	KAG1384502.1	hypothetical protein G6F61_000392 [Rhizopus arrhizus]	37.823	542	324	7	1	540	1	531	1.15e-113	352	55.35

## Sheet: LinA-like in Umbelopsidales
# blastp
# Iteration:	0
# Query:	LinA
# RID:
# Database:	nr
query	organism	subject	description	% identity	alignment length	mismatches	gap opens	query start	query end	subject start	subject end	e value	bit score	% positives
	Umbelopsis sp. PMI_123	KAH8554355.1	hypothetical protein BGW37DRAFT_484434 [Umbelopsis sp. PMI_123]	39.252	535	314	7	12	546	11	534	7.93e-125	377	58.88
	Umbelopsis vinacea	KAG2173429.1	hypothetical protein INT44_008781 [Umbelopsis vinacea]	38.889	540	318	8	12	551	11	538	1.12e-124	377	59.44
	Umbelopsis sp. AD052	KAI9283988.1	hypothetical protein BC943DRAFT_338549 [Umbelopsis sp. AD052]	38.475	551	315	10	12	551	11	548	1.06e-122	372	58.26
	Umbelopsis isabellina	KAG2178916.1	hypothetical protein INT43_001763 [Umbelopsis isabellina]	38.404	539	311	9	12	541	11	537	8.51e-122	370	58.26
	Umbelopsis sp. PMI_123	KAH8554354.1	hypothetical protein BGW37DRAFT_548780 [Umbelopsis sp. PMI_123]	38.302	530	316	7	12	541	11	529	1.5e-121	369	58.68
	Umbelopsis ramanniana AG	XP_051448757.1	uncharacterized protein K450DRAFT_168844 [Umbelopsis ramanniana AG]	37.925	530	318	6	12	541	1	519	3.45e-120	365	58.49
	Umbelopsis isabellina	KAG2184665.1	hypothetical protein INT43_000578 [Umbelopsis isabellina]	36.832	543	327	8	1	539	1	531	4.27e-120	365	58.38
	Umbelopsis sp. AD052	KAI9279411.1	hypothetical protein BC943DRAFT_298036 [Umbelopsis sp. AD052]	38.574	547	312	10	1	539	1	531	4.56e-120	365	57.59
	Umbelopsis isabellina	KAG2178915.1	hypothetical protein INT43_001762 [Umbelopsis isabellina]	39.015	528	305	8	12	539	11	521	3.26e-118	360	57.39
	Umbelopsis isabellina	KAJ2958567.1	hypothetical protein NQZ79_g5881 [Umbelopsis isabellina]	38.951	534	295	11	12	541	11	517	7.33e-118	359	58.43
	Umbelopsis vinacea	KAG2173430.1	hypothetical protein INT44_008782 [Umbelopsis vinacea]	37.893	541	316	8	12	543	11	540	1.34e-117	359	58.23
	Umbelopsis sp. PMI_123	KAH8554643.1	hypothetical protein BGW37DRAFT_480527 [Umbelopsis sp. PMI_123]	37.778	540	320	8	1	536	1	528	1.5e-117	359	56.85
	Umbelopsis sp. AD052	KAI9283987.1	hypothetical protein BC943DRAFT_353418 [Umbelopsis sp. AD052]	38.679	530	314	7	12	541	11	529	2.83e-117	358	59.43
	Umbelopsis isabellina	KAJ2962207.1	hypothetical protein NQZ79_g2591 [Umbelopsis isabellina]	35.398	565	327	9	1	539	1	553	5.17e-116	356	56.28
	Umbelopsis ramanniana AG	XP_051447268.1	uncharacterized protein K450DRAFT_228129 [Umbelopsis ramanniana AG]	36.62	568	319	10	1	539	1	556	3.01e-115	354	55.46
	Umbelopsis sp. AD052	KAI9285882.1	hypothetical protein BC943DRAFT_360097 [Umbelopsis sp. AD052]	35.327	535	332	7	10	540	10	534	2.15e-114	350	57.38
	Umbelopsis isabellina	KAJ2958554.1	hypothetical protein NQZ79_g5879 [Umbelopsis isabellina]	41.818	440	245	7	101	539	5	434	2.57e-107	329	60
	Umbelopsis vinacea	KAG2188465.1	hypothetical protein INT44_001218 [Umbelopsis vinacea]	34.934	604	312	12	1	539	28	615	9.94e-107	333	52.15
	Umbelopsis sp. PMI_123	KAH8555263.1	hypothetical protein BGW37DRAFT_511373 [Umbelopsis sp. PMI_123]	37.323	493	298	5	50	539	6	490	1.17e-103	322	58.42
	Umbelopsis vinacea	KAG2187356.1	hypothetical protein INT44_005042 [Umbelopsis vinacea]	33.215	563	334	9	10	540	10	562	1.18e-102	321	54.17
	Umbelopsis ramanniana AG	XP_051448756.1	uncharacterized protein K450DRAFT_276777 [Umbelopsis ramanniana AG]	34.615	312	195	5	11	322	10	312	1.93e-55	189	55.77
	Umbelopsis ramanniana AG	XP_051442856.1	uncharacterized protein K450DRAFT_250382 [Umbelopsis ramanniana AG]	44.828	203	111	1	341	543	1	202	3.12e-51	175	62.56
	Umbelopsis isabellina	KAJ2956539.1	hypothetical protein NQZ79_g7637 [Umbelopsis isabellina]	29.072	485	311	15	70	546	75	534	6.42e-43	161	46.39
	Umbelopsis isabellina	KAG2173707.1	hypothetical protein INT43_005127 [Umbelopsis isabellina]	28.247	485	315	14	70	546	58	517	5.66e-42	158	46.8
	Umbelopsis sp. PMI_123	KAH8548314.1	hypothetical protein BGW37DRAFT_431169 [Umbelopsis sp. PMI_123]	27.31	487	311	13	67	540	56	512	3.03e-40	154	45.17
	Umbelopsis vinacea	KAG2175771.1	hypothetical protein INT44_000249 [Umbelopsis vinacea]	27.178	482	318	13	67	540	55	511	4.14e-39	150	45.64
	Umbelopsis ramanniana AG	XP_051441932.1	uncharacterized protein K450DRAFT_254268 [Umbelopsis ramanniana AG]	27.479	484	314	15	67	540	55	511	7.6e-39	149	46.9
	Umbelopsis isabellina	KAG2183637.1	hypothetical protein INT43_006645 [Umbelopsis isabellina]	24.209	537	333	21	37	538	31	528	1.68e-27	117	43.95
	Umbelopsis ramanniana AG	XP_051446777.1	uncharacterized protein K450DRAFT_231110 [Umbelopsis ramanniana AG]	24.206	504	306	19	70	538	20	482	4.61e-27	115	43.25
	Umbelopsis vinacea	KAG2185551.1	hypothetical protein INT44_002344 [Umbelopsis vinacea]	23.848	499	314	18	70	538	64	526	1e-25	111	43.09
	Umbelopsis ramanniana AG	XP_051443079.1	uncharacterized protein K450DRAFT_248897 [Umbelopsis ramanniana AG]	23.941	543	362	18	45	553	121	646	2.13e-25	111	43.09
	Umbelopsis isabellina	KAJ2958715.1	hypothetical protein NQZ79_g5743 [Umbelopsis isabellina]	23.757	543	363	18	45	553	124	649	2.15e-25	111	43.65
	Umbelopsis isabellina	KAG2180909.1	hypothetical protein INT43_008489 [Umbelopsis isabellina]	23.573	543	364	18	45	553	124	649	2.55e-25	111	43.83
	Umbelopsis vinacea	KAG2176523.1	hypothetical protein INT44_007186 [Umbelopsis vinacea]	23.941	543	362	18	45	553	121	646	2.6e-25	111	43.28
	Umbelopsis sp. PMI_123	KAH8550755.1	acetyl-coenzyme A synthetase [Umbelopsis sp. PMI_123]	23.333	540	369	17	45	553	121	646	4.04e-25	110	42.96
	Umbelopsis isabellina	KAG2178093.1	hypothetical protein INT43_003346 [Umbelopsis isabellina]	25.424	472	284	13	43	456	118	579	4.5e-25	110	40.47
	Umbelopsis sp. PMI_123	KAH8549160.1	AMP-dependent synthetase and ligase [Umbelopsis sp. PMI_123]	22.846	499	313	17	73	538	67	526	7.53e-25	108	43.89
	Umbelopsis sp. AD052	KAI9289261.1	hypothetical protein BC943DRAFT_341303 [Umbelopsis sp. AD052]	25.109	458	272	12	57	456	93	537	2.34e-24	108	39.52
	Umbelopsis isabellina	KAJ2961083.1	hypothetical protein NQZ79_g3637 [Umbelopsis isabellina]	23.705	502	307	20	73	538	97	558	2.68e-24	107	43.82
	Umbelopsis sp. AD052	KAI9285113.1	long-chain-fatty-acid--CoA ligase [Umbelopsis sp. AD052]	23.346	514	313	19	70	538	64	541	2.81e-24	107	42.22
	Umbelopsis isabellina	KAG2186228.1	hypothetical protein INT43_002666 [Umbelopsis isabellina]	26.03	461	264	18	57	456	110	554	4.02e-24	107	41.43
	Umbelopsis sp. PMI_123	KAH8549976.1	hypothetical protein BGW37DRAFT_458383 [Umbelopsis sp. PMI_123]	25.764	458	272	13	57	456	111	558	7.1e-24	106	39.74
	Umbelopsis isabellina	KAJ2965024.1	hypothetical protein NQZ79_g56 [Umbelopsis isabellina]	25	472	286	13	43	456	97	558	1.08e-23	106	40.68
	Umbelopsis sp. PMI_123	KAH8552913.1	hypothetical protein BGW37DRAFT_276420 [Umbelopsis sp. PMI_123]	24.138	493	301	15	46	480	77	554	1.38e-23	105	39.55
	Umbelopsis isabellina	KAJ2961986.1	hypothetical protein NQZ79_g2775 [Umbelopsis isabellina]	25.49	459	269	16	57	456	118	562	2.45e-23	105	40.96
	Umbelopsis ramanniana AG	XP_051448092.1	uncharacterized protein K450DRAFT_224168 [Umbelopsis ramanniana AG]	25.109	458	272	12	57	456	110	554	4.46e-23	104	39.52
	Umbelopsis sp. PMI_123	KAH8556600.1	hypothetical protein BGW37DRAFT_473350 [Umbelopsis sp. PMI_123]	25.054	459	271	14	57	456	110	554	5.05e-23	103	39.87
	Umbelopsis vinacea	KAG2186945.1	hypothetical protein INT44_003173 [Umbelopsis vinacea]	25.434	519	315	16	45	504	99	604	2.81e-22	101	39.88
	Umbelopsis isabellina	KAG2173664.1	hypothetical protein INT43_005084 [Umbelopsis isabellina]	21.062	546	370	18	39	541	66	593	4.14e-22	101	40.84
	Umbelopsis sp. AD052	KAI9288180.1	hypothetical protein BC943DRAFT_317955 [Umbelopsis sp. AD052]	24.565	517	322	15	45	504	99	604	9.33e-22	100	38.3
	Umbelopsis isabellina	KAJ2965060.1	hypothetical protein NQZ79_g18 [Umbelopsis isabellina]	22.991	535	350	18	45	541	121	631	9.52e-22	100	43.36
	Umbelopsis isabellina	KAG2174832.1	hypothetical protein INT43_005894 [Umbelopsis isabellina]	22.991	535	350	18	45	541	121	631	1.04e-21	100	43.36
	Umbelopsis sp. AD052	KAI9284525.1	hypothetical protein BC943DRAFT_343507 [Umbelopsis sp. AD052]	27.914	326	175	10	187	464	248	561	1.16e-21	99.8	44.79
	Umbelopsis ramanniana AG	XP_051446567.1	uncharacterized protein K450DRAFT_231915 [Umbelopsis ramanniana AG]	24.575	529	325	16	39	504	87	604	1.53e-21	99.4	38
	Umbelopsis ramanniana AG	XP_051447682.1	uncharacterized protein K450DRAFT_226396 [Umbelopsis ramanniana AG]	21.964	560	346	23	44	545	161	687	1.65e-21	99.4	41.96
	Umbelopsis ramanniana AG	XP_051445814.1	uncharacterized protein K450DRAFT_236093 [Umbelopsis ramanniana AG]	27.829	327	174	10	187	464	248	561	1.72e-21	99.4	42.51
	Umbelopsis vinacea	KAG2188383.1	hypothetical protein INT44_001136 [Umbelopsis vinacea]	24.468	470	272	13	57	456	110	566	1.83e-21	99.4	38.51
	Umbelopsis isabellina	KAG2177314.1	hypothetical protein INT43_007971 [Umbelopsis isabellina]	23.303	545	329	19	45	540	174	678	1.95e-21	99.8	40.73
	Umbelopsis ramanniana AG	XP_051447464.1	uncharacterized protein K450DRAFT_227272 [Umbelopsis ramanniana AG]	23.119	545	371	17	10	540	35	545	3.49e-21	97.8	41.28
	Umbelopsis sp. AD052	KAI9285501.1	AMP-dependent synthetase and ligase [Umbelopsis sp. AD052]	23.315	549	365	19	10	540	35	545	4.53e-21	97.4	41.53
	Umbelopsis sp. PMI_123	KAH8554835.1	acetyl-coenzyme A synthetase [Umbelopsis sp. PMI_123]	22.034	531	360	16	45	541	120	630	5.41e-21	97.8	42.56
	Umbelopsis sp. AD052	KAI9290304.1	hypothetical protein BC943DRAFT_270598 [Umbelopsis sp. AD052]	22.064	562	343	24	44	545	71	597	1.14e-20	96.7	41.99
	Umbelopsis isabellina	KAG2184847.1	hypothetical protein INT43_000760 [Umbelopsis isabellina]	24.532	481	262	16	65	464	107	567	1.16e-20	96.7	40.33
	Umbelopsis sp. AD052	KAI9284249.1	acetyl-coenzyme A synthetase [Umbelopsis sp. AD052]	21.536	534	359	16	45	541	120	630	2.64e-20	95.5	42.51
	Umbelopsis vinacea	KAG2189240.1	hypothetical protein INT44_004382 [Umbelopsis vinacea]	21.536	534	359	16	45	541	121	631	3.13e-20	95.5	42.51
	Umbelopsis isabellina	KAJ2955650.1	hypothetical protein NQZ79_g8377 [Umbelopsis isabellina]	23.42	538	337	20	45	540	174	678	3.24e-20	95.9	40.89
	Umbelopsis ramanniana AG	XP_051446385.1	uncharacterized protein K450DRAFT_232800 [Umbelopsis ramanniana AG]	21.536	534	359	16	45	541	121	631	3.73e-20	95.1	42.51
	Umbelopsis vinacea	KAG2186569.1	hypothetical protein INT44_002793 [Umbelopsis vinacea]	21.809	564	348	23	44	545	157	689	5.78e-20	94.7	41.31
	Umbelopsis sp. PMI_123	KAH8552667.1	hypothetical protein BGW37DRAFT_489815 [Umbelopsis sp. PMI_123]	24.39	492	291	19	35	473	77	540	8.31e-20	94	40.65
	Umbelopsis sp. PMI_123	KAH8553263.1	hypothetical protein BGW37DRAFT_485072 [Umbelopsis sp. PMI_123]	21.062	546	368	16	44	545	71	597	1.61e-19	93.2	39.19
	Umbelopsis ramanniana AG	XP_051440353.1	uncharacterized protein K450DRAFT_284416 [Umbelopsis ramanniana AG]	21.288	559	333	14	64	538	321	856	2.1e-19	93.2	38.28
	Umbelopsis isabellina	KAJ2955120.1	hypothetical protein NQZ79_g8833 [Umbelopsis isabellina]	21.08	574	357	21	39	541	66	614	2.13e-19	92.8	38.5
	Umbelopsis vinacea	KAG2176701.1	hypothetical protein INT44_007365 [Umbelopsis vinacea]	27.246	334	175	11	187	464	250	571	2.34e-19	92.8	43.71
	Umbelopsis ramanniana AG	XP_051440423.1	uncharacterized protein K450DRAFT_261931 [Umbelopsis ramanniana AG]	36	175	103	5	311	480	384	554	3.16e-19	92	50.86
	Umbelopsis isabellina	KAG2181074.1	hypothetical protein INT43_008656 [Umbelopsis isabellina]	35.503	169	101	4	311	475	390	554	3.17e-19	92	50.3
	Umbelopsis isabellina	KAJ2959968.1	hypothetical protein NQZ79_g4623 [Umbelopsis isabellina]	35.503	169	101	4	311	475	390	554	3.68e-19	92	50.3
	Umbelopsis isabellina	KAJ2961276.1	hypothetical protein NQZ79_g3466 [Umbelopsis isabellina]	23.494	498	288	23	35	473	77	540	5.61e-19	91.3	41.37
	Umbelopsis sp. AD052	KAI9284897.1	hypothetical protein BC943DRAFT_324959 [Umbelopsis sp. AD052]	35.429	175	104	5	311	480	384	554	1.06e-18	90.5	50.86
	Umbelopsis vinacea	KAG2185196.1	hypothetical protein INT44_001986 [Umbelopsis vinacea]	35.429	175	104	5	311	480	384	554	1.11e-18	90.5	50.86
	Umbelopsis sp. AD052	KAI9280255.1	L-aminoadipate-semialdehyde dehydrogenase [Umbelopsis sp. AD052]	21.467	559	332	15	64	538	321	856	1.21e-18	90.9	38.46
	Umbelopsis vinacea	KAG2173490.1	hypothetical protein INT44_007081 [Umbelopsis vinacea]	21.467	559	332	15	64	538	321	856	1.92e-18	90.5	38.46
	Umbelopsis sp. PMI_123	KAH8548935.1	L-aminoadipate-semialdehyde dehydrogenase [Umbelopsis sp. PMI_123]	21.071	560	333	16	64	538	321	856	2.47e-18	90.1	38.93
	Umbelopsis ramanniana AG	XP_051447490.1	uncharacterized protein K450DRAFT_227406 [Umbelopsis ramanniana AG]	22.691	498	292	18	35	473	77	540	3.58e-18	89	39.76
	Umbelopsis sp. PMI_123	KAH8552646.1	AMP-dependent synthetase and ligase [Umbelopsis sp. PMI_123]	23.214	560	352	17	10	540	27	537	4e-18	88.2	40.71
	Umbelopsis isabellina	KAJ2955267.1	hypothetical protein NQZ79_g8706 [Umbelopsis isabellina]	32.298	161	105	3	307	464	139	298	1.93e-17	85.5	54.04
	Umbelopsis sp. PMI_123	KAH8554977.1	hypothetical protein BGW37DRAFT_481923 [Umbelopsis sp. PMI_123]	36.641	131	80	2	337	464	431	561	2.47e-17	86.3	54.96
	Umbelopsis isabellina	KAG2173173.1	hypothetical protein INT43_004547 [Umbelopsis isabellina]	22.709	502	299	22	35	473	83	558	3.32e-17	85.9	40.84
	Umbelopsis ramanniana AG	XP_051440735.1	uncharacterized protein K450DRAFT_260197 [Umbelopsis ramanniana AG]	22.958	453	293	16	63	481	144	574	3.81e-17	85.5	41.06
	Umbelopsis sp. PMI_123	KAH8548135.1	hypothetical protein BGW37DRAFT_545555 [Umbelopsis sp. PMI_123]	24.111	506	303	19	85	540	327	801	6.87e-17	85.5	40.71
	Umbelopsis vinacea	KAG2172477.1	hypothetical protein INT44_006650 [Umbelopsis vinacea]	23.179	453	292	17	63	481	95	525	7.38e-17	84.7	41.28
	Umbelopsis ramanniana AG	XP_051444499.1	uncharacterized protein K450DRAFT_288181 [Umbelopsis ramanniana AG]	24.008	504	306	20	85	540	330	804	1.93e-16	84	41.87
	Umbelopsis vinacea	KAG2177620.1	hypothetical protein INT44_008134 [Umbelopsis vinacea]	22.358	492	301	18	35	473	77	540	3.61e-16	82.4	39.43
	Umbelopsis isabellina	KAG2171575.1	hypothetical protein INT43_008301 [Umbelopsis isabellina]	20.934	578	341	18	53	538	311	864	4.59e-16	82.8	38.58
	Umbelopsis sp. AD052	KAI9285526.1	hypothetical protein BC943DRAFT_292248 [Umbelopsis sp. AD052]	22.358	492	301	18	35	473	77	540	4.87e-16	82	39.43
	Umbelopsis sp. AD052	KAI9283741.1	hypothetical protein BC943DRAFT_381890 [Umbelopsis sp. AD052]	23.379	509	303	19	85	540	330	804	2.02e-15	80.9	40.67
	Umbelopsis sp. PMI_123	KAH8555780.1	hypothetical protein BGW37DRAFT_147499 [Umbelopsis sp. PMI_123]	22.418	455	293	16	63	481	95	525	2.99e-15	79.7	40
	Umbelopsis isabellina	KAJ2963282.1	hypothetical protein NQZ79_g1633 [Umbelopsis isabellina]	20.357	560	338	15	64	538	322	858	3.62e-15	79.7	38.21
	Umbelopsis vinacea	KAG2179723.1	hypothetical protein INT44_006571 [Umbelopsis vinacea]	23.529	510	301	20	85	540	330	804	4.65e-15	79.7	40.39
	Umbelopsis isabellina	KAJ2960485.1	hypothetical protein NQZ79_g4090 [Umbelopsis isabellina]	23.06	464	285	21	52	468	90	528	9.07e-15	78.2	40.95
	Umbelopsis isabellina	KAJ2955710.1	hypothetical protein NQZ79_g8334 [Umbelopsis isabellina]	24.449	499	303	21	85	538	321	790	4.74e-14	76.3	41.28

## Sheet: LinA-like in Mortierellomycotin
# blastp
# Iteration:	0
# Query:	LinA
# RID:	BJ6UKNZP016
# Database:	nr
query	organism	subject	description	% identity	alignment length	mismatches	gap opens	query start	query end	subject start	subject end	e value	bit score	% positives
	Podila epigama	KAF9430900.1	hypothetical protein BGZ94_002398 [Podila epigama]	38.476	538	308	6	13	545	13	532	1.5e-126	385	57.99
	Actinomortierella ambigua	KAF9975744.1	hypothetical protein BGZ73_000494 [Actinomortierella ambigua]	39.042	543	314	7	1	541	1	528	2.24e-126	384	57.64
	Mortierella antarctica	KAF9302031.1	hypothetical protein BGZ74_005943 [Mortierella antarctica]	39.962	533	293	8	13	538	13	525	4.87e-126	384	58.54
	Podila minutissima	KAF9333023.1	hypothetical protein BG006_004090 [Podila minutissima]	39.775	533	294	8	13	538	13	525	1.17e-125	382	58.35
	Linnemannia elongata	KAF9330127.1	hypothetical protein BGZ91_000267 [Linnemannia elongata]	40.52	538	289	9	13	541	13	528	7.58e-125	380	58.55
	Linnemannia elongata	KAF9298430.1	hypothetical protein BGZ88_006717 [Linnemannia elongata]	40.335	538	290	9	13	541	13	528	1.18e-124	380	58.55
	Mortierella sp. AD032	KAG0374717.1	hypothetical protein BGX24_010040 [Mortierella sp. AD032]	40.52	538	289	9	13	541	13	528	4.9e-124	379	57.81
	Podila clonocystis	KAG0033560.1	hypothetical protein BGZ81_008136 [Podila clonocystis]	39.212	533	297	8	13	538	13	525	6.26e-124	378	57.97
	Podila horticola	KAF9313820.1	hypothetical protein BG003_004813 [Podila horticola]	39.286	532	298	7	13	538	13	525	8.28e-124	378	57.33
	Haplosporangium bisporale	KAF9025618.1	hypothetical protein BGZ52_008888 [Haplosporangium bisporale]	39.509	529	301	8	13	538	13	525	1.3e-123	377	58.41
	Podila horticola	KAG0337969.1	hypothetical protein BG000_004758 [Podila horticola]	39.4	533	296	8	13	538	13	525	1.52e-123	377	57.97
	Linnemannia exigua	KAG0272169.1	hypothetical protein BGZ95_012091 [Linnemannia exigua]	40.335	538	290	9	13	541	13	528	3.23e-123	376	57.99
	Linnemannia zychae	KAF9904141.1	hypothetical protein EC991_002976 [Linnemannia zychae]	40.185	540	292	9	11	541	11	528	3.3e-123	376	57.59
	Actinomortierella wolfii	KAG0236326.1	putative fatty-acid--CoA ligase FadD10 [Actinomortierella wolfii]	41.316	547	299	11	12	552	13	543	4.04e-123	376	57.95
	Actinomortierella wolfii	KAG0242923.1	putative fatty-acid--CoA ligase FadD10 [Actinomortierella wolfii]	41.264	538	292	11	12	541	13	534	6.56e-123	375	57.62
	Linnemannia schmuckeri	KAF9155053.1	hypothetical protein BG015_011191 [Linnemannia schmuckeri]	40.149	538	291	9	13	541	13	528	5.34e-122	373	57.62
	Mortierella hygrophila	KAF9542555.1	hypothetical protein EC957_001848 [Mortierella hygrophila]	39.564	551	302	9	11	552	11	539	5.82e-122	373	57.35
	Mortierella sp. GBA39	KAF9136644.1	hypothetical protein BGX30_010989 [Mortierella sp. GBA39]	40.37	540	291	9	11	541	11	528	6.34e-122	373	57.22
	Linnemannia zychae	KAF9933747.1	hypothetical protein FBU30_004548 [Linnemannia zychae]	39.852	542	293	10	11	541	11	530	3.15e-121	371	58.3
	Haplosporangium gracile	KAF8942120.1	hypothetical protein BGZ47_006795 [Haplosporangium gracile]	39.777	538	293	9	13	541	13	528	4.97e-121	371	57.43
	Mortierella sp. 14UC	KAF9132885.1	hypothetical protein BGW39_011071 [Mortierella sp. 14UC]	40.299	536	293	8	13	541	13	528	7.32e-121	370	57.09
	Gamsiella multidivaricata	XP_051413048.1	uncharacterized protein BC939DRAFT_396196 [Gamsiella multidivaricata]	41.805	543	297	10	5	541	7	536	8.68e-121	370	57.83
	Actinomortierella ambigua	KAG0269719.1	hypothetical protein DFQ27_002388 [Actinomortierella ambigua]	37.887	549	319	7	1	541	1	535	1.11e-120	370	56.83
	Entomortierella parvispora	GJJ77611.1	4-coumarate--CoA ligase [Entomortierella parvispora]	40.29	551	293	10	13	549	13	541	1.64e-120	369	56.26
	Mortierella sp. AD031	KAF9098240.1	hypothetical protein BGX23_006656 [Mortierella sp. AD031]	39.591	538	294	9	13	541	13	528	3.58e-120	369	57.06
	Mortierella sp. GBA35	KAF9108942.1	hypothetical protein BGX29_000030 [Mortierella sp. GBA35]	39.591	538	294	9	13	541	13	528	3.9e-120	369	57.06
	Mortierella sp. GBA43	KAG0243636.1	hypothetical protein BGX31_010420 [Mortierella sp. GBA43]	39.453	512	297	6	31	541	30	529	6.64e-120	368	58.4
	Actinomortierella ambigua	KAG0262137.1	putative fatty-acid--CoA ligase FadD10 [Actinomortierella ambigua]	41.058	548	299	13	12	552	13	543	9.17e-120	367	58.21
	Actinomortierella ambigua	KAF9168399.1	putative fatty-acid--CoA ligase FadD10 [Actinomortierella ambigua]	41.058	548	299	13	12	552	13	543	9.17e-120	367	58.21
	Actinomortierella ambigua	KAF9974130.1	putative fatty-acid--CoA ligase FadD10 [Actinomortierella ambigua]	40.858	536	295	12	11	539	12	532	1.15e-119	367	58.21
	Modicella reniformis	KAF9929579.1	putative fatty-acid--CoA ligase FadD10 [Modicella reniformis]	40.835	551	306	10	5	548	6	543	1.34e-119	367	57.71
	Podila epicladia	KAG0094446.1	hypothetical protein BGZ93_007222 [Podila epicladia]	39.766	513	282	8	13	518	13	505	3.38e-119	365	58.09
	Linnemannia zychae	KAF9929620.1	putative fatty-acid--CoA ligase FadD10 [Linnemannia zychae]	40.561	535	301	8	12	541	13	535	4.02e-119	366	57.01
	Entomortierella beljakovae	KAF9434462.1	putative fatty-acid--CoA ligase FadD10 [Entomortierella beljakovae]	41.667	540	298	9	5	539	8	535	7.1e-119	365	58.7
	Mortierella alpina	KAF9949044.1	putative fatty-acid--CoA ligase FadD10 [Mortierella alpina]	39.781	548	314	7	1	543	1	537	1.41e-118	364	56.39
	Mortierella sp. AD010	KAF9174075.1	putative fatty-acid--CoA ligase FadD10 [Mortierella sp. AD010]	40.614	554	293	8	12	551	13	544	1.68e-118	364	56.14
	Podila humilis	KAG0344340.1	hypothetical protein BG004_004553 [Podila humilis]	37.64	534	303	7	13	541	13	521	1.69e-118	364	57.12
	Mortierella claussenii	KAI1318848.1	hypothetical protein EDD11_005694 [Mortierella claussenii]	40.192	520	283	8	31	541	30	530	2.05e-118	364	57.12
	Mortierella sp. NVP85	KAF9362398.1	hypothetical protein BGX34_006241 [Mortierella sp. NVP85]	39.265	517	291	6	31	541	30	529	2.94e-118	363	57.25
	Mortierella sp. GBA39	KAF9140735.1	hypothetical protein BGX30_006082 [Mortierella sp. GBA39]	41.386	534	294	8	12	539	13	533	3.5e-118	363	56.55
	Haplosporangium sp. Z 27	KAF9191678.1	putative fatty-acid--CoA ligase FadD10 [Haplosporangium sp. Z 27]	41.199	534	299	8	12	541	13	535	6.15e-118	363	56.37
	Linnemannia gamsii	KAG0296971.1	hypothetical protein BGZ96_008007 [Linnemannia gamsii]	39.292	537	297	9	13	541	13	528	7.4e-118	362	57.54
	Mortierella sp. GBA30	KAG0199453.1	putative fatty-acid--CoA ligase FadD10 [Mortierella sp. GBA30]	40.713	533	300	7	12	539	12	533	8.49e-118	362	56.66
	Entomortierella lignicola	KAF8975481.1	putative fatty-acid--CoA ligase FadD10 [Entomortierella lignicola]	41.199	534	299	8	12	541	13	535	8.58e-118	362	56.55
	Linnemannia hyalina	KAG9072167.1	hypothetical protein KI688_006391 [Linnemannia hyalina]	39.459	555	301	10	11	552	11	543	1.34e-117	362	56.4
	Mortierella sp. NVP85	KAF9353051.1	putative fatty-acid--CoA ligase FadD10 [Mortierella sp. NVP85]	41.264	538	294	9	12	541	13	536	2.95e-117	361	57.43
	Linnemannia elongata	KAG0078271.1	putative fatty-acid--CoA ligase FadD10 [Linnemannia elongata]	41.011	534	296	8	12	539	13	533	3.02e-117	361	56.93
	Linnemannia gamsii	KAG0293877.1	putative fatty-acid--CoA ligase FadD10 [Linnemannia gamsii]	40.449	534	299	8	12	539	13	533	4.26e-117	361	56.74
	Entomortierella beljakovae	KAF9413579.1	hypothetical protein BGZ76_005003 [Entomortierella beljakovae]	38.953	516	292	6	32	541	4	502	4.71e-117	360	58.14
	Linnemannia zychae	KAF9900773.1	putative fatty-acid--CoA ligase FadD10 [Linnemannia zychae]	40.631	539	301	9	6	539	8	532	5.65e-117	360	57.51
	Linnemannia elongata AG-77	OAQ30292.1	putative 4-coumarate--CoA ligase [Linnemannia elongata AG-77]	41.011	534	296	8	12	539	13	533	6.48e-117	360	56.93
	Haplosporangium sp. Z 767	KAF9193149.1	hypothetical protein BGZ51_004121 [Haplosporangium sp. Z 767]	38.837	533	307	9	13	541	13	530	1.35e-116	359	57.97
	Entomortierella chlamydospora	KAF9997554.1	putative fatty-acid--CoA ligase FadD10 [Entomortierella chlamydospora]	40.7	543	308	8	12	551	13	544	1.84e-116	359	56.35
	Actinomortierella ambigua	KAF9168307.1	hypothetical protein DFQ26_009526 [Actinomortierella ambigua]	35.839	572	322	7	1	541	1	558	4.13e-116	359	54.2
	Mortierella sp. AM989	KAF9117157.1	hypothetical protein BGX27_000006 [Mortierella sp. AM989]	39.652	517	289	6	31	541	30	529	4.22e-116	358	56.29
	Linnemannia elongata	KAF9294045.1	hypothetical protein BGZ88_004536 [Linnemannia elongata]	41.011	534	296	8	12	539	13	533	4.22e-116	358	57.12
	Dissophora ornata	KAF8938726.1	hypothetical protein BGZ58_000253 [Dissophora ornata]	39.065	535	297	9	13	538	13	527	4.39e-116	358	56.07
	Linnemannia elongata	KAG0064870.1	hypothetical protein BGZ89_008778 [Linnemannia elongata]	40.824	534	297	8	12	539	13	533	4.55e-116	358	56.93
	Mortierella alpina	KAF9575866.1	putative fatty-acid--CoA ligase FadD10 [Mortierella alpina]	40.338	533	302	8	12	539	12	533	7.98e-116	357	56.47
	Entomortierella parvispora	GJJ75911.1	4-coumarate--CoA ligase [Entomortierella parvispora]	39.962	533	302	9	12	539	13	532	9.3e-116	357	56.66
	Linnemannia gamsii	KAG0320563.1	putative fatty-acid--CoA ligase FadD10 [Linnemannia gamsii]	40.637	534	298	9	12	539	13	533	9.45e-116	357	57.3
	Mortierella sp. AM989	KAF9112697.1	putative fatty-acid--CoA ligase FadD10 [Mortierella sp. AM989]	40.713	533	304	7	12	541	13	536	1.32e-115	357	56.47
	Gamsiella multidivaricata	XP_051415663.1	uncharacterized protein BC939DRAFT_441155 [Gamsiella multidivaricata]	39.847	522	286	8	31	543	30	532	1.45e-115	357	56.13
	Mortierella sp. AD094	KAF9350442.1	putative fatty-acid--CoA ligase FadD10 [Mortierella sp. AD094]	39.7	534	308	8	12	541	13	536	1.86e-115	357	56.93
	Mortierella sp. GBA30	KAG0205623.1	hypothetical protein BGX28_002782 [Mortierella sp. GBA30]	40	520	284	8	31	541	30	530	1.99e-115	356	57.12
	Linnemannia schmuckeri	KAF9156371.1	hypothetical protein BG015_005815 [Linnemannia schmuckeri]	40.485	536	296	9	12	539	13	533	2.54e-115	356	56.9
	Mortierella sp. GBA43	KAG0228868.1	putative fatty-acid--CoA ligase FadD10 [Mortierella sp. GBA43]	40.449	534	300	9	12	539	13	534	8.21e-115	355	57.68
	Lobosporangium transversale	XP_021882256.1	hypothetical protein BCR41DRAFT_351515 [Lobosporangium transversale]	40.221	542	302	11	5	539	7	533	2.49e-114	353	57.01
	Mortierella alpina	KAF9960516.1	hypothetical protein BGZ72_006741 [Mortierella alpina]	38.846	520	290	8	31	541	30	530	2.74e-114	353	57.31
	Mortierella sp. NVP41	KAG0213231.1	putative fatty-acid--CoA ligase FadD10 [Mortierella sp. NVP41]	40.15	533	302	8	12	539	13	533	3.36e-114	353	56.47
	Lobosporangium transversale	XP_021883739.1	hypothetical protein BCR41DRAFT_333944 [Lobosporangium transversale]	38.131	535	306	8	13	541	13	528	3.64e-114	353	56.64
	Podila epicladia	KAG0088324.1	hypothetical protein BGZ93_010480 [Podila epicladia]	37.431	545	326	5	2	541	3	537	3.91e-114	353	56.15
	Gryganskiella cystojenkinii	KAG0053472.1	hypothetical protein BGZ83_001016 [Gryganskiella cystojenkinii]	37.989	537	306	9	13	541	13	530	4.53e-114	353	57.36
	Mortierella sp. GBA35	KAF9106635.1	hypothetical protein BGX29_008922 [Mortierella sp. GBA35]	40.15	533	302	8	12	539	13	533	6.48e-114	352	56.47
	Mortierella alpina	KAG9327416.1	hypothetical protein KVV02_005992 [Mortierella alpina]	39.038	520	289	8	31	541	30	530	6.83e-114	352	56.92
	Haplosporangium gracile	KAF8947373.1	hypothetical protein BGZ47_009341 [Haplosporangium gracile]	40.075	534	301	8	12	539	13	533	7.37e-114	352	56.55
	Podila epicladia	KAG0089879.1	hypothetical protein BGZ92_004057 [Podila epicladia]	37.431	545	326	5	2	541	3	537	8.94e-114	352	56.15
	Mortierella hygrophila	KAF9542102.1	hypothetical protein EC957_002321 [Mortierella hygrophila]	40.637	534	298	8	12	539	13	533	9.85e-114	352	56.18
	Linnemannia hyalina	KAG9061577.1	hypothetical protein KI688_007156 [Linnemannia hyalina]	40.449	534	299	8	12	539	13	533	1.62e-113	352	56.37
	Mortierella antarctica	KAF9980337.1	hypothetical protein BGZ75_008556 [Mortierella antarctica]	38.846	520	290	8	31	541	30	530	2.14e-113	351	56.92
	Mortierella sp. AD031	KAF9086775.1	hypothetical protein BGX23_008576 [Mortierella sp. AD031]	39.962	533	303	8	12	539	13	533	2.23e-113	351	56.47
	Mortierella alpina	KAF9938820.1	hypothetical protein BGZ67_010370 [Mortierella alpina]	38.846	520	290	8	31	541	30	530	2.23e-113	351	56.92
	Mortierella alpina	KAF9283356.1	hypothetical protein BGZ68_005384 [Mortierella alpina]	39.08	522	286	9	31	541	30	530	2.33e-113	351	57.28
	Dissophora globulifera	KAG0322174.1	hypothetical protein BGZ99_003440 [Dissophora globulifera]	39.544	526	283	8	35	541	34	543	3.06e-113	351	55.89
	Mortierella antarctica	KAF9984650.1	putative fatty-acid--CoA ligase FadD10 [Mortierella antarctica]	39.887	529	280	8	12	539	12	503	3.29e-113	350	55.58
	Mortierella sp. AD010	KAF9174435.1	hypothetical protein BGX20_011254 [Mortierella sp. AD010]	38.566	516	304	6	31	545	30	533	3.49e-113	350	56.4
	Entomortierella chlamydospora	KAF9999317.1	hypothetical protein BGZ79_007069 [Entomortierella chlamydospora]	38.432	523	309	6	31	552	30	540	3.88e-113	350	56.6
	Linnemannia elongata AG-77	OAQ22613.1	acetyl-CoA synthetase-like protein [Linnemannia elongata AG-77]	37.226	548	321	9	5	548	6	534	4.4e-113	350	56.93
	Mortierella alpina	KAF9936691.1	hypothetical protein BGZ67_002109 [Mortierella alpina]	39.775	533	305	7	12	539	12	533	4.85e-113	350	56.47
	Dissophora globulifera	KAG0306526.1	hypothetical protein BGZ98_002206 [Dissophora globulifera]	39.847	522	287	8	35	541	34	543	4.86e-113	351	56.32
	Mortierella alpina	KAF9967227.1	hypothetical protein BGZ70_010318 [Mortierella alpina]	38.654	520	291	8	31	541	30	530	5.62e-113	350	57.12
	Podila verticillata	KAF9382436.1	hypothetical protein CPB97_007148 [Podila verticillata]	38.745	542	318	8	2	539	3	534	5.71e-113	350	56.09
	Mortierella sp. GBA30	KAG0200123.1	putative fatty-acid--CoA ligase FadD10 [Mortierella sp. GBA30]	38.333	540	316	8	6	539	8	536	6.57e-113	350	55.56
	Mortierella polycephala	KAG0254574.1	hypothetical protein BG011_005650 [Mortierella polycephala]	38.086	533	311	9	13	541	13	530	8.93e-113	350	57.6
	Mortierella sp. AD032	KAG0375375.1	hypothetical protein BGX24_009189 [Mortierella sp. AD032]	40.338	533	301	8	12	539	13	533	9.32e-113	350	56.66
	Linnemannia elongata	KAH7056111.1	hypothetical protein BKA57DRAFT_449805 [Linnemannia elongata]	36.89	553	322	9	5	548	6	540	9.62e-113	350	56.42
	Dissophora ornata	KAF8926062.1	putative fatty-acid--CoA ligase FadD10 [Dissophora ornata]	40.112	536	302	8	12	541	13	535	9.97e-113	349	56.16
	Mortierella alpina	KAF9573250.1	hypothetical protein EC968_008888 [Mortierella alpina]	38.846	520	290	8	31	541	30	530	1.06e-112	349	57.31
	Mortierella alpina	KAG9325274.1	hypothetical protein KVV02_000022 [Mortierella alpina]	39.587	533	306	7	12	539	12	533	1.11e-112	349	56.1
	Actinomortierella wolfii	KAG0227922.1	hypothetical protein BGW42_002521 [Actinomortierella wolfii]	37.343	557	281	12	1	541	1	505	1.59e-112	348	54.58

## Sheet: LinA-like in Glomeromycotina
# blastp
# Iteration:	0
# Query:	LinA
# RID:	BJ6UWF1T016
# Database:	nr
query	organism	subject	description	% identity	alignment length	mismatches	gap opens	query start	query end	subject start	subject end	e value	bit score	% positives
	Glomus cerebriforme	RIA89004.1	hypothetical protein C1645_799648 [Glomus cerebriforme]	41.284	545	301	8	1	540	1	531	5.61e-141	421	62.02
	Glomus cerebriforme	RIA84359.1	hypothetical protein C1645_879964 [Glomus cerebriforme]	39.377	546	318	8	1	546	2	534	7.69e-137	411	60.07
	Rhizophagus irregularis	CAB4418385.1	unnamed protein product [Rhizophagus irregularis]	39.114	542	316	6	1	540	2	531	1.42e-135	407	60.15
	Rhizophagus irregularis	CAB4394602.1	unnamed protein product [Rhizophagus irregularis]	38.745	542	315	7	1	540	1	527	2.77e-135	407	59.23
	Rhizophagus irregularis	PKY42203.1	acetyl-CoA synthetase-like protein [Rhizophagus irregularis]	38.93	542	317	6	1	540	2	531	5.78e-135	406	60.15
	Rhizophagus irregularis DAOM 181602=DAOM 197198	XP_025169049.1	hypothetical protein GLOIN_2v1698370 [Rhizophagus irregularis DAOM 181602=DAOM 197198]	39.114	542	316	6	1	540	2	531	1.27e-134	405	59.96
	Rhizophagus irregularis	PKC15295.1	acetyl-CoA synthetase-like protein [Rhizophagus irregularis]	39.114	542	316	6	1	540	2	531	1.5e-134	405	59.96
	Diversispora epigaea	RHZ89788.1	hypothetical protein Glove_10g11 [Diversispora epigaea]	39.535	559	308	9	1	549	1	539	1.61e-134	405	58.5
	Glomus cerebriforme	RIA89002.1	hypothetical protein C1645_851678 [Glomus cerebriforme]	41.436	543	299	9	1	539	1	528	2.42e-134	404	60.04
	Rhizophagus irregularis	CAB4423636.1	unnamed protein product [Rhizophagus irregularis]	39.444	540	314	6	1	540	1	527	3.27e-134	404	58.52
	Rhizophagus irregularis	PKK72611.1	acetyl-CoA synthetase-like protein [Rhizophagus irregularis]	38.532	545	315	8	1	540	1	530	3.47e-134	404	59.27
	Rhizophagus irregularis	PKY14579.1	acetyl-CoA synthetase-like protein [Rhizophagus irregularis]	39.114	542	316	6	1	540	2	531	4.66e-134	404	59.78
	Rhizophagus irregularis	PKK68342.1	acetyl-CoA synthetase-like protein [Rhizophagus irregularis]	38.93	542	317	6	1	540	2	531	5.98e-134	403	59.78
	Rhizophagus irregularis	PKC09046.1	acetyl-CoA synthetase-like protein [Rhizophagus irregularis]	38.519	540	319	7	1	540	1	527	1.11e-133	402	59.26
	Rhizophagus irregularis	CAB4476037.1	unnamed protein product [Rhizophagus irregularis]	38.519	540	319	7	1	540	1	527	1.69e-133	402	59.26
	Rhizophagus clarus	GBB84435.1	hypothetical protein RclHR1_01100027 [Rhizophagus clarus]	37.963	540	322	7	1	540	2	528	1.7e-133	402	58.89
	Rhizophagus irregularis DAOM 197198w	EXX58358.1	acetate--CoA ligase ACS2 [Rhizophagus irregularis DAOM 197198w]	38.519	540	319	7	1	540	1	527	1.97e-133	402	59.26
	Rhizophagus sp. MUCL 43196	RGB37988.1	hypothetical protein C1646_651594 [Rhizophagus diaphanus] [Rhizophagus sp. MUCL 43196]	39.444	540	314	6	1	540	2	528	4.25e-133	401	59.44
	Rhizophagus irregularis DAOM 181602=DAOM 197198	XP_025166475.1	hypothetical protein GLOIN_2v1720803 [Rhizophagus irregularis DAOM 181602=DAOM 197198]	38.376	542	317	7	1	540	1	527	2.26e-132	399	58.49
	Rhizophagus irregularis	CAG8556906.1	4223_t:CDS:10 [Rhizophagus irregularis]	38.419	544	316	8	1	540	1	529	4.71e-132	399	58.64
	Rhizophagus irregularis	PKC09047.1	acetyl-CoA synthetase-like protein [Rhizophagus irregularis]	38.561	542	316	7	1	540	1	527	1.42e-131	397	58.3
	Rhizophagus irregularis	PKY52923.1	acetyl-CoA synthetase-like protein [Rhizophagus irregularis]	40.556	540	308	7	1	540	1	527	1.75e-131	397	59.26
	Rhizophagus irregularis DAOM 181602=DAOM 197198	XP_025167785.1	hypothetical protein GLOIN_2v1787258 [Rhizophagus irregularis DAOM 181602=DAOM 197198]	40.37	540	309	7	1	540	1	527	2.42e-131	397	59.26
	Rhizophagus clarus	GBC09291.1	hypothetical protein RclHR1_08740011 [Rhizophagus clarus]	38.122	543	320	7	1	540	1	530	2.86e-131	396	57.64
	Rhizophagus irregularis	PKY19855.1	acetyl-CoA synthetase-like protein [Rhizophagus irregularis]	38.333	540	320	7	1	540	1	527	8.28e-131	395	58.89
	Rhizophagus irregularis	PKY44437.1	acetyl-CoA synthetase-like protein [Rhizophagus irregularis]	38.561	542	316	7	1	540	1	527	9.32e-131	395	58.3
	Rhizophagus irregularis	CAB4423635.1	unnamed protein product [Rhizophagus irregularis]	38.561	542	316	7	1	540	1	527	4.32e-130	393	58.3
	Rhizophagus irregularis	PKC59763.1	acetyl-CoA synthetase-like protein [Rhizophagus irregularis]	40.185	540	310	7	1	540	1	527	6.53e-130	393	59.07
	Rhizophagus clarus	GES88376.1	acetyl-CoA synthetase-like protein [Rhizophagus clarus]	38.148	540	318	7	4	540	91	617	1.34e-129	395	57.78
	Rhizophagus irregularis DAOM 197198w	EXX58359.1	medium-chain fatty acid-CoA ligase FAA2 [Rhizophagus irregularis DAOM 197198w]	38.561	542	316	7	1	540	1	527	2.6e-129	391	58.12
	Rhizophagus sp. MUCL 43196	RGB39378.1	hypothetical protein C1646_754522 [Rhizophagus diaphanus] [Rhizophagus sp. MUCL 43196]	40.37	540	309	7	1	540	1	527	2.99e-129	391	59.07
	Rhizophagus irregularis	CAB4394601.1	unnamed protein product [Rhizophagus irregularis]	38.561	542	316	7	1	540	1	527	3.44e-129	391	58.12
	Funneliformis geosporum	CAI2174496.1	11998_t:CDS:2 [Funneliformis geosporum]	39.171	531	310	8	10	540	1	518	4.18e-129	391	59.89
	Rhizophagus irregularis	PKK72612.1	acetyl-CoA synthetase-like protein [Rhizophagus irregularis]	38.376	542	317	7	1	540	1	527	5.08e-129	390	58.3
	Rhizophagus irregularis	CAB4476036.1	unnamed protein product [Rhizophagus irregularis]	38.376	542	317	7	1	540	1	527	1.46e-128	389	57.93
	Rhizophagus irregularis	CAG8556886.1	4222_t:CDS:10 [Rhizophagus irregularis]	38.561	542	315	8	1	540	1	526	1.43e-127	387	58.12
	Funneliformis caledonium	CAG8477028.1	6677_t:CDS:2 [Funneliformis caledonium]	38.376	542	309	10	1	540	2	520	2.62e-126	384	59.23
	Rhizophagus irregularis	CAG8473965.1	17777_t:CDS:2 [Rhizophagus irregularis]	38.192	542	311	8	1	540	2	521	5e-126	382	58.67
	Gigaspora rosea	RIB13027.1	hypothetical protein C2G38_2019419 [Gigaspora rosea]	38.632	541	319	8	1	540	1	529	2.5e-125	381	58.04
	Funneliformis caledonium	CAG8613767.1	5422_t:CDS:10 [Funneliformis caledonium]	39.372	541	308	9	1	540	1	522	5.39e-125	380	57.49
	Rhizophagus irregularis	PKY59111.1	acetyl-CoA synthetase-like protein [Rhizophagus irregularis]	40.748	481	273	5	60	540	2	470	1.8e-124	377	59.67
	Racocetra persica	CAG8559105.1	34873_t:CDS:10 [Racocetra persica]	39.852	542	304	9	10	550	10	530	6.62e-124	380	57.56
	Gigaspora rosea	RIB18374.1	hypothetical protein C2G38_2184775 [Gigaspora rosea]	37.778	540	320	7	1	540	1	524	1.66e-123	377	57.78
	Entrophospora sp. SA101	CAH1756180.1	3308_t:CDS:10 [Entrophospora sp. SA101]	40.481	499	279	5	45	540	3	486	2.21e-123	376	59.52
	Diversispora eburnea	CAG8604779.1	10155_t:CDS:2 [Diversispora eburnea]	38.278	546	303	10	1	540	1	518	4.49e-123	375	56.96
	Dentiscutata erythropus	CAG8779672.1	21591_t:CDS:10 [Dentiscutata erythropus]	37.778	540	320	7	1	540	2	525	5.96e-123	375	57.78
	Gigaspora rosea	RIB20864.1	hypothetical protein C2G38_1963298 [Gigaspora rosea]	37.5	536	320	7	1	533	1	524	1.05e-122	374	58.21
	Scutellospora calospora	CAG8524389.1	8634_t:CDS:10 [Scutellospora calospora]	37.746	559	318	7	1	540	1	548	1.22e-122	375	56.71
	Paraglomus occultum	CAG8540944.1	105_t:CDS:10 [Paraglomus occultum]	37.753	543	321	9	1	539	1	530	1.64e-122	374	58.01
	Gigaspora rosea	RIB24698.1	hypothetical protein C2G38_2013322 [Gigaspora rosea]	38.603	544	312	9	1	540	1	526	4.43e-122	373	56.99
	Gigaspora rosea	RIB10217.1	hypothetical protein C2G38_1874787 [Gigaspora rosea]	37.662	539	320	8	1	539	1	523	2.12e-121	370	57.7
	Rhizophagus sp. MUCL 43196	RGB31675.1	hypothetical protein C1646_817183 [Rhizophagus diaphanus] [Rhizophagus sp. MUCL 43196]	38.192	542	318	7	1	540	1	527	6.17e-121	370	57.75
	Entrophospora candida	CAG8566763.1	13537_t:CDS:10 [Entrophospora candida]	37.912	546	313	9	2	540	3	529	1.2e-120	373	58.24
	Entrophospora candida	CAG8568204.1	6735_t:CDS:10 [Entrophospora candida]	37.912	546	313	9	2	540	3	529	1.24e-120	373	58.24
	Funneliformis geosporum	CAI2174849.1	6743_t:CDS:2 [Funneliformis geosporum]	38.704	540	317	7	1	540	1	526	1.69e-120	369	57.59
	Cetraspora pellucida	CAG8572450.1	5927_t:CDS:10 [Cetraspora pellucida]	38.39	534	308	10	1	528	1	519	3.89e-120	367	58.05
	Rhizophagus clarus	GET01139.1	cytochrome P450 [Rhizophagus clarus]	39.106	537	311	7	10	543	487	1010	5.59e-120	381	58.1
	Rhizophagus clarus	GBC08858.1	hypothetical protein RclHR1_08430007 [Rhizophagus clarus]	39.106	537	311	7	10	543	485	1008	7.28e-120	381	58.1
	Gigaspora rosea	RIB19754.1	hypothetical protein C2G38_2180996 [Gigaspora rosea]	37.017	543	326	9	1	540	1	530	1.26e-119	367	57.09
	Paraglomus brasilianum	CAG8524891.1	1214_t:CDS:10 [Paraglomus brasilianum]	37.9	562	317	9	1	546	1	546	2.06e-119	366	55.69
	Cetraspora pellucida	CAG8588370.1	16931_t:CDS:10 [Cetraspora pellucida]	38.346	532	311	9	1	528	1	519	8.26e-119	364	58.27
	Paraglomus occultum	CAG8613569.1	2107_t:CDS:10 [Paraglomus occultum]	37.66	547	304	9	1	540	5	521	2.06e-118	363	56.31
	Paraglomus occultum	CAG8605429.1	3264_t:CDS:10 [Paraglomus occultum]	38.364	550	320	10	1	548	1	533	2.49e-118	363	56.18
	Dentiscutata erythropus	CAG8728740.1	27217_t:CDS:10 [Dentiscutata erythropus]	37.201	543	322	8	1	540	1	527	2.87e-118	363	57.09
	Funneliformis mosseae	CAG8464311.1	6281_t:CDS:2 [Funneliformis mosseae]	37.778	540	322	8	1	540	1	526	4.43e-117	360	57.22
	Acaulospora morrowiae	CAG8446414.1	12062_t:CDS:10 [Acaulospora morrowiae]	37.085	542	327	9	1	540	1	530	4.25e-116	358	57.56
	Gigaspora rosea	RIB11180.1	hypothetical protein C2G38_2250325 [Gigaspora rosea]	38.007	542	320	10	1	540	1	528	5.07e-116	357	56.46
	Gigaspora rosea	RIB19056.1	hypothetical protein C2G38_2016005 [Gigaspora rosea]	37.385	543	320	12	1	541	1	525	6.36e-116	358	58.2
	Cetraspora pellucida	CAG8760119.1	21916_t:CDS:10 [Cetraspora pellucida]	38.561	542	306	10	1	540	1	517	7.58e-116	357	55.35
	Gigaspora rosea	RIB21631.1	hypothetical protein C2G38_2243825 [Gigaspora rosea]	36.852	540	327	8	1	540	1	526	8.63e-116	357	56.48
	Funneliformis caledonium	CAG8448074.1	925_t:CDS:2 [Funneliformis caledonium]	37.407	540	324	8	1	540	1	526	1.29e-115	356	57.22
	Rhizophagus irregularis	PKC04295.1	acetyl-CoA synthetase-like protein [Rhizophagus irregularis]	37.387	551	317	13	1	539	1	535	1.72e-115	356	56.44
	Rhizophagus irregularis	PKY19863.1	acetyl-CoA synthetase-like protein [Rhizophagus irregularis]	37.387	551	317	13	1	539	1	535	2.98e-115	355	56.44
	Rhizophagus irregularis DAOM 197198w	EXX60194.1	medium-chain fatty acid-CoA ligase FAA2 [Rhizophagus irregularis DAOM 197198w]	37.387	551	317	13	1	539	1	535	3.21e-115	355	56.44
	Rhizophagus irregularis DAOM 181602=DAOM 197198	XP_025166476.1	hypothetical protein GLOIN_2v1720812 [Rhizophagus irregularis DAOM 181602=DAOM 197198]	36.162	542	309	8	1	540	1	507	4.95e-115	354	55.35
	Gigaspora rosea	RIB11175.1	hypothetical protein C2G38_2020501 [Gigaspora rosea]	37.248	545	320	12	1	540	1	528	5.41e-115	355	57.06
	Dentiscutata erythropus	CAG8706688.1	10325_t:CDS:10 [Dentiscutata erythropus]	36.765	544	326	8	1	540	1	530	1.92e-114	353	55.51
	Entrophospora sp. SA101	CAH1756182.1	3310_t:CDS:10 [Entrophospora sp. SA101]	37.673	507	288	5	35	540	403	882	6.46e-113	360	57.99
	Rhizophagus irregularis	CAB4394608.1	unnamed protein product [Rhizophagus irregularis]	36.842	551	320	13	1	539	1	535	7.25e-113	349	56.26
	Rhizophagus irregularis DAOM 181602=DAOM 197198	GBC41686.2	acetyl-CoA synthetase-like protein [Rhizophagus irregularis DAOM 181602=DAOM 197198]	38.077	520	295	11	32	539	55	559	8.61e-113	350	56.92
	Dentiscutata erythropus	CAG8447774.1	5351_t:CDS:10 [Dentiscutata erythropus]	37.615	545	296	10	1	540	18	523	1.27e-112	348	55.96
	Rhizophagus irregularis	CAB4423637.1	unnamed protein product [Rhizophagus irregularis]	36.213	544	328	9	1	539	1	530	2.27e-112	348	55.33
	Rhizophagus irregularis DAOM 181602=DAOM 197198	XP_025166467.1	hypothetical protein GLOIN_2v1720736 [Rhizophagus irregularis DAOM 181602=DAOM 197198]	37.363	546	319	12	1	539	1	530	2.48e-112	348	56.59
	Rhizophagus irregularis	PKK72600.1	acetyl-CoA synthetase-like protein [Rhizophagus irregularis]	36.661	551	321	13	1	539	1	535	5.84e-112	347	56.08
	Acaulospora colombiana	CAG8587619.1	13669_t:CDS:10 [Acaulospora colombiana]	35.986	553	314	9	10	535	11	550	1.62e-111	346	54.97
	Dentiscutata erythropus	CAG8645289.1	26322_t:CDS:10 [Dentiscutata erythropus]	35.978	542	310	10	1	540	1	507	8.29e-111	343	55.72
	Gigaspora rosea	RIB21632.1	hypothetical protein C2G38_1999103 [Gigaspora rosea]	36.178	539	330	9	1	539	1	525	1.46e-110	343	56.59
	Gigaspora rosea	RIB22734.1	hypothetical protein C2G38_2173180 [Gigaspora rosea]	35.192	574	328	13	1	548	1	556	1.87e-110	343	55.05
	Gigaspora rosea	RIB13036.1	hypothetical protein C2G38_2099411 [Gigaspora rosea]	35.359	543	311	8	1	540	1	506	4.02e-110	341	54.88
	Rhizophagus irregularis	UZO21563.1	hypothetical protein OCT59_013950 [Rhizophagus irregularis]	37.64	534	309	10	10	539	9	522	4.1e-110	342	55.43
	Dentiscutata erythropus	CAG8494782.1	25004_t:CDS:10 [Dentiscutata erythropus]	35.49	541	314	8	1	540	1	507	4.94e-110	341	55.45
	Rhizophagus clarus	GBC08167.1	hypothetical protein RclHR1_07940006 [Rhizophagus clarus]	35.874	538	318	11	10	540	10	527	1.59e-109	340	55.76
	Cetraspora pellucida	CAG8772535.1	10276_t:CDS:10 [Cetraspora pellucida]	35.897	546	301	11	1	540	1	503	1.75e-109	340	56.23
	Rhizophagus irregularis	UZO21565.1	hypothetical protein OCT59_013952 [Rhizophagus irregularis]	37.266	534	311	10	10	539	9	522	3.05e-109	340	55.43
	Rhizophagus irregularis	CAB4391059.1	unnamed protein product [Rhizophagus irregularis]	37.383	535	311	10	9	539	8	522	3.29e-109	340	55.7
	Dentiscutata erythropus	CAG8611492.1	14525_t:CDS:10 [Dentiscutata erythropus]	36.036	555	308	10	1	548	1	515	6.21e-109	338	54.23
	Rhizophagus irregularis DAOM 181602=DAOM 197198	XP_025187636.1	hypothetical protein GLOIN_2v1512588 [Rhizophagus irregularis DAOM 181602=DAOM 197198]	37.266	534	311	10	10	539	9	522	9.85e-109	338	55.43
	Rhizophagus clarus	GBC04838.1	hypothetical protein RclHR1_00590024 [Rhizophagus clarus]	36.842	532	316	7	10	539	8	521	2.74e-108	337	55.83
	Rhizophagus sp. MUCL 43196	RGB41592.1	hypothetical protein C1646_618435 [Rhizophagus diaphanus] [Rhizophagus sp. MUCL 43196]	37.622	513	301	9	32	540	26	523	1.1e-107	336	56.34
	Dentiscutata erythropus	CAG8780282.1	22491_t:CDS:10 [Dentiscutata erythropus]	36.976	549	305	12	1	540	28	544	2.13e-107	336	54.46

## Sheet: LinA-like in Kickxellales
# blastp
# Iteration:	0
# Query:	LinA
# RID:	BJ6V6YNH016
# Database:	nr
query	organism	subject	description	% identity	alignment length	mismatches	gap opens	query start	query end	subject start	subject end	e value	bit score	% positives
LinA	Linderina pennispora	XP_040741279.1	acetyl-CoA synthetase-like protein [Linderina pennispora]	100	553	0	0	1	553	1	553	0	1144	100
LinA	Linderina pennispora	KAJ1949240.1	hypothetical protein EC988_004850 [Linderina pennispora]	97.926	434	9	0	120	553	1	434	0	884	98.85
LinA	Coemansia aciculifera	KAJ2890280.1	hypothetical protein IWW38_004223 [Coemansia aciculifera]	64.982	554	180	5	1	544	1	550	0	741	77.44
LinA	Coemansia sp. BCRC 34301	KAJ2744094.1	hypothetical protein GGI20_003234 [Coemansia sp. BCRC 34301]	65.946	555	174	7	1	545	264	813	0	741	78.38
LinA	Coemansia aciculifera	KAJ2905565.1	hypothetical protein GGI21_004160 [Coemansia aciculifera]	64.982	554	180	5	1	544	1	550	0	741	77.44
LinA	Martensiomyces pterosporus	KAI8321217.1	acetyl-CoA synthetase-like protein [Martensiomyces pterosporus]	64.117	549	191	5	2	548	3	547	0	738	78.51
LinA	Coemansia furcata	KAJ2811391.1	hypothetical protein H4S07_002097 [Coemansia furcata]	65.28	553	178	7	1	545	1	547	0	735	78.12
LinA	Coemansia sp. RSA 2337	KAJ2444261.1	hypothetical protein GGI03_007859 [Coemansia sp. RSA 2337]	63.964	555	184	5	1	545	1	549	0	732	77.66
LinA	Coemansia sp. S3946	KAJ2024048.1	hypothetical protein H4S03_009195 [Coemansia sp. S3946]	63.964	555	184	5	1	545	1	549	0	732	77.66
LinA	Coemansia sp. RSA 2050	KAJ2492429.1	hypothetical protein IWW37_001476 [Coemansia sp. RSA 2050]	64.144	555	183	5	1	545	1	549	0	731	77.48
LinA	Coemansia spiralis	KAJ2689447.1	hypothetical protein IWW39_001472 [Coemansia spiralis]	64.376	553	185	5	1	545	1	549	0	731	77.4
LinA	Coemansia aciculifera	KAJ2886049.1	hypothetical protein H4R27_000960 [Coemansia aciculifera]	63.784	555	187	5	1	545	1	551	0	730	77.66
LinA	Coemansia spiralis	KAI9501054.1	phenylacetyl-CoA ligase [Coemansia spiralis]	63.492	567	177	7	1	544	1	560	0	729	76.37
LinA	Coemansia aciculifera	KAJ2863803.1	hypothetical protein GGH94_003351 [Coemansia aciculifera]	63.604	555	188	5	1	545	1	551	0	729	77.48
LinA	Coemansia sp. S680	KAJ2019199.1	hypothetical protein GGI14_001760 [Coemansia sp. S680]	63.604	555	186	5	1	545	3	551	0	728	77.48
LinA	Coemansia pectinata	KAJ2752972.1	hypothetical protein GGI19_003467 [Coemansia pectinata]	63.604	555	188	5	1	545	1	551	0	728	77.48
LinA	Coemansia sp. S155-1	KAJ2073215.1	hypothetical protein GGH13_002161 [Coemansia sp. S155-1]	63.604	555	186	5	1	545	1	549	0	728	77.48
LinA	Coemansia sp. IMI 209128	KAJ2697078.1	hypothetical protein H4218_004208 [Coemansia sp. IMI 209128]	64.014	553	187	5	1	545	1	549	0	726	77.03
LinA	Coemansia sp. RSA 1646	KAJ1667421.1	hypothetical protein EV178_001415 [Coemansia sp. RSA 1646]	61.856	582	188	7	1	553	1	577	0	721	74.05
LinA	Coemansia sp. RSA 2681	KAJ2331909.1	hypothetical protein GGI00_003040 [Coemansia sp. RSA 2681]	65.108	556	178	6	1	545	1	551	0	720	77.7
LinA	Coemansia sp. RSA 2424	KAJ2440687.1	hypothetical protein GGF42_007543 [Coemansia sp. RSA 2424]	65.288	556	177	6	1	545	1	551	0	720	77.7
LinA	Coemansia sp. RSA 1804	KAJ2600988.1	hypothetical protein EV177_007058 [Coemansia sp. RSA 1804]	61.709	585	180	7	1	545	1	581	0	716	72.82
LinA	Coemansia sp. RSA 1285	KAJ2688548.1	hypothetical protein GGH99_003013 [Coemansia sp. RSA 1285]	61.709	585	180	7	1	545	1	581	0	716	72.82
LinA	Coemansia sp. RSA 1939	KAJ2512084.1	hypothetical protein H4217_007059 [Coemansia sp. RSA 1939]	61.604	586	180	7	1	545	1	582	0	716	72.7
LinA	Coemansia sp. Benny D160-2	KAJ1735625.1	hypothetical protein LPJ72_001778 [Coemansia sp. Benny D160-2]	61.092	586	185	5	1	545	1	584	0	714	72.18
LinA	Coemansia reversa NRRL 1564	PIA17650.1	acetyl-CoA synthetase-like protein [Coemansia reversa NRRL 1564]	61.261	555	202	5	1	545	1	552	0	714	76.4
LinA	Coemansia sp. RSA 2049	KAJ2523280.1	hypothetical protein GGI11_001504 [Coemansia sp. RSA 2049]	61.433	586	181	7	1	545	1	582	0	712	72.35
LinA	Coemansia thaxteri	KAJ2004619.1	hypothetical protein H4R26_002409 [Coemansia thaxteri]	64.493	552	176	9	1	545	1	539	0	709	76.63
LinA	Coemansia guatemalensis	KAJ2804702.1	hypothetical protein H4R20_002399 [Coemansia guatemalensis]	61.622	555	198	6	1	544	1	551	0	709	76.76
LinA	Coemansia sp. RSA 1200	KAJ2663992.1	hypothetical protein IWW48_001004 [Coemansia sp. RSA 1200]	61.446	581	181	8	1	545	1	574	0	703	73.15
LinA	Coemansia furcata	KAJ2819580.1	hypothetical protein GGI24_004741 [Coemansia furcata]	66.221	524	163	7	30	545	4	521	0	702	78.82
LinA	Coemansia sp. RSA 2399	KAJ1798679.1	hypothetical protein LPJ59_002340 [Coemansia sp. RSA 2399]	62.787	567	182	7	1	545	1	560	0	695	74.25
LinA	Coemansia sp. RSA 2559	KAJ2401311.1	hypothetical protein GGI23_001478 [Coemansia sp. RSA 2559]	62.544	566	183	7	1	544	1	559	0	692	73.85
LinA	Coemansia sp. RSA 1365	KAJ2613838.1	hypothetical protein H4S08_002005 [Coemansia sp. RSA 1365]	60.367	545	198	6	10	545	236	771	0	691	75.96
LinA	Martensiomyces pterosporus	KAI8318143.1	acetyl-CoA synthetase-like protein [Martensiomyces pterosporus]	60.073	546	212	5	1	544	2	543	0	689	75.46
LinA	Linderina macrospora	KAJ1933407.1	hypothetical protein FBU59_006038 [Linderina macrospora]	86.792	371	49	0	179	549	1	371	0	687	93.8
LinA	Coemansia sp. RSA 720	KAJ2126115.1	hypothetical protein IW147_000266 [Coemansia sp. RSA 720]	60.623	546	200	6	1	543	1	534	0	687	75.27
LinA	Coemansia sp. RSA 2598	KAJ1820843.1	hypothetical protein LPJ75_000852 [Coemansia sp. RSA 2598]	59.964	557	203	9	1	544	1	550	0	686	75.58
LinA	Coemansia sp. S610	KAJ2014904.1	hypothetical protein IWW57_005782 [Coemansia sp. S610]	63.567	527	180	5	1	519	1	523	0	686	76.66
LinA	Kickxella alabastrina	KAJ1896137.1	hypothetical protein LPJ66_004175 [Kickxella alabastrina]	61.4	557	192	10	1	545	1	546	0	684	74.87
LinA	Coemansia sp. RSA 1933	KAJ2547864.1	hypothetical protein EV175_005050 [Coemansia sp. RSA 1933]	61.053	570	190	7	1	544	1	564	0	684	72.46
LinA	Coemansia spiralis	KAJ2717191.1	4-coumarate--CoA ligase [Coemansia spiralis]	61.202	549	196	7	1	539	1	542	0	677	73.77
LinA	Coemansia erecta	KAJ2837909.1	hypothetical protein J3B01_001766 [Coemansia erecta]	60.734	545	197	9	1	544	1	529	0	676	76.15
LinA	Coemansia sp. RSA 2336	KAJ2452457.1	hypothetical protein EV183_002904 [Coemansia sp. RSA 2336]	58.348	557	210	6	1	550	1	542	0	675	75.04
LinA	Martensiomyces pterosporus	KAI8319086.1	acetyl-CoA synthetase-like protein [Martensiomyces pterosporus]	60.036	548	213	5	1	546	2	545	0	674	75.91
LinA	Coemansia sp. RSA 1797	KAJ2585393.1	hypothetical protein IWW49_004626 [Coemansia sp. RSA 1797]	60.734	545	197	9	1	544	1	529	0	673	75.78
LinA	Kickxella alabastrina	KAJ1899199.1	hypothetical protein LPJ66_002265 [Kickxella alabastrina]	61.775	552	198	8	1	545	1	546	0	672	74.82
LinA	Coemansia asiatica	KAJ1647323.1	hypothetical protein LPJ64_001304 [Coemansia asiatica]	60.469	554	202	8	1	544	1	547	0	669	76.35
LinA	Coemansia sp. RSA 2440	KAJ2446291.1	hypothetical protein IWW46_001007 [Coemansia sp. RSA 2440]	60.367	545	199	9	1	544	1	529	0	669	75.6
LinA	Coemansia sp. RSA 1722	KAJ2594581.1	hypothetical protein H4R99_005702 [Coemansia sp. RSA 1722]	60.387	568	197	10	1	549	1	559	0	668	73.24
LinA	Coemansia sp. RSA 485	KAJ2226458.1	hypothetical protein IWW45_007449 [Coemansia sp. RSA 485]	59.859	568	200	10	1	549	1	559	0	667	73.42
LinA	Coemansia sp. IMI 203386	KAJ2697946.1	hypothetical protein FB645_005776 [Coemansia sp. IMI 203386]	60.284	564	196	10	1	545	1	555	0	666	73.76
LinA	Martensiomyces pterosporus	KAI8318183.1	putative luciferase [Martensiomyces pterosporus]	58.545	550	222	5	1	548	2	547	0	666	75.64
LinA	Coemansia sp. RSA 1250	KAJ2650609.1	hypothetical protein IWW40_002346 [Coemansia sp. RSA 1250]	59.016	549	207	7	1	544	1	536	0	666	75.41
LinA	Coemansia sp. RSA 637	KAJ2151452.1	hypothetical protein J3F82_003337 [Coemansia sp. RSA 637]	60.073	551	197	10	1	544	1	535	0	666	74.95
LinA	Coemansia sp. RSA 2708	KAJ1846966.1	hypothetical protein LPJ70_001773 [Coemansia sp. RSA 2708]	60.036	553	202	6	1	544	1	543	0	665	73.6
LinA	Coemansia mojavensis	KAI9480104.1	hypothetical protein BX667DRAFT_207160 [Coemansia mojavensis]	59.016	549	207	7	1	544	1	536	0	665	75.41
LinA	Coemansia sp. RSA 1086	KAJ1738706.1	hypothetical protein LPJ68_005323 [Coemansia sp. RSA 1086]	59.016	549	207	7	1	544	1	536	0	665	75.41
LinA	Coemansia sp. RSA 451	KAJ2273536.1	hypothetical protein EV176_003287 [Coemansia sp. RSA 451]	59.855	553	195	10	1	544	1	535	0	665	74.5
LinA	Coemansia sp. RSA 1878	KAJ2548363.1	hypothetical protein IWW35_004219 [Coemansia sp. RSA 1878]	59.891	551	198	10	1	544	1	535	0	665	74.95
LinA	Martensiomyces pterosporus	KAI8317948.1	putative phenylacetyl-CoA ligase [Martensiomyces pterosporus]	59.273	550	217	6	1	548	2	546	0	664	74.18
LinA	Coemansia sp. RSA 2167	KAJ1793454.1	hypothetical protein LPJ62_000209 [Coemansia sp. RSA 2167]	59.71	551	199	10	1	544	1	535	0	663	74.77
LinA	Coemansia sp. RSA 2131	KAJ2482832.1	hypothetical protein IWW56_000840 [Coemansia sp. RSA 2131]	59.007	544	196	6	1	543	1	518	0	659	73.53
LinA	Coemansia sp. RSA 1821	KAJ1752799.1	hypothetical protein LPJ79_000935 [Coemansia sp. RSA 1821]	59.444	540	201	7	1	535	1	527	0	657	75.56
LinA	Coemansia erecta	KAJ1724979.1	hypothetical protein LPJ53_000833 [Coemansia erecta]	58.559	555	214	6	1	545	1	549	0	654	74.41
LinA	Martensiomyces pterosporus	KAI8318817.1	putative luciferase [Martensiomyces pterosporus]	56.022	548	235	5	1	546	2	545	0	651	74.64
LinA	Coemansia sp. D1744	KAJ2715328.1	hypothetical protein H4S00_004878 [Coemansia sp. D1744]	59.963	537	192	10	1	530	1	521	0	648	74.67
LinA	Coemansia biformis	KAJ1735144.1	hypothetical protein LPJ61_000707 [Coemansia biformis]	58.473	537	215	4	7	539	8	540	0	648	72.63
LinA	Coemansia sp. RSA 1972	KAJ2500980.1	hypothetical protein GGH96_002297 [Coemansia sp. RSA 1972]	56.597	576	203	9	1	544	1	561	0	648	70.49
LinA	Coemansia nantahalensis	KAJ2775904.1	4-coumarate--CoA ligase [Coemansia nantahalensis]	59.232	547	210	5	1	540	1	541	0	647	71.66
LinA	Martensiomyces pterosporus	KAI8317999.1	acetyl-CoA synthetase-like protein [Martensiomyces pterosporus]	56.752	548	231	5	1	546	2	545	0	645	73.18
LinA	Martensiomyces pterosporus	KAI8319665.1	acetyl-CoA synthetase-like protein [Martensiomyces pterosporus]	58.106	549	219	7	1	546	2	542	0	643	73.77
LinA	Coemansia javaensis	KAJ2784212.1	hypothetical protein H4R18_001267 [Coemansia javaensis]	56.559	587	203	9	1	541	1	581	0	642	68.99
LinA	Coemansia sp. RSA 454	KAJ2246577.1	hypothetical protein GGH98_004275 [Coemansia sp. RSA 454]	62.749	502	164	10	50	544	1	486	0	636	77.09
LinA	Coemansia sp. RSA 1290	KAJ2632605.1	hypothetical protein H4R22_001140 [Coemansia sp. RSA 1290]	60.511	509	183	7	41	544	254	749	0	632	76.42
LinA	Martensiomyces pterosporus	KAI8318492.1	acetyl-CoA synthetase-like protein [Martensiomyces pterosporus]	56.554	534	226	5	1	532	2	531	0	632	74.34
LinA	Coemansia sp. RSA 638	KAJ1856971.1	hypothetical protein LPJ76_002093 [Coemansia sp. RSA 638]	57.353	544	187	6	1	543	1	500	0	628	70.96
LinA	Coemansia sp. RSA 1822	KAJ2566752.1	hypothetical protein GGH12_000710 [Coemansia sp. RSA 1822]	59.608	510	191	6	1	507	1	498	0	626	73.92
LinA	Coemansia sp. RSA 1199	KAJ2666082.1	hypothetical protein IW148_001230 [Coemansia sp. RSA 1199]	56.985	544	189	6	1	543	1	500	0	625	70.59
LinA	Coemansia sp. RSA 2607	KAJ2377678.1	hypothetical protein IW150_001243 [Coemansia sp. RSA 2607]	54.463	549	234	6	1	544	1	538	0	618	72.13
LinA	Martensiomyces pterosporus	KAI8318919.1	acetyl-CoA synthetase-like protein [Martensiomyces pterosporus]	55.759	547	236	5	1	545	2	544	0	617	73.49
LinA	Coemansia sp. RSA 2603	KAJ2396000.1	hypothetical protein GGI05_001327 [Coemansia sp. RSA 2603]	54.296	547	238	5	1	544	1	538	0	616	72.58
LinA	Kickxella alabastrina	XP_051391191.1	uncharacterized protein BX661DRAFT_183278 [Kickxella alabastrina]	58.106	549	164	10	1	545	1	487	0	607	69.95
LinA	Coemansia sp. RSA 1807	KAJ2576692.1	hypothetical protein GGH19_001973 [Coemansia sp. RSA 1807]	57.038	547	182	10	1	544	1	497	0	607	70.57
LinA	Coemansia sp. S142-1	KAJ2078831.1	hypothetical protein GGI16_007864 [Coemansia sp. S142-1]	62.391	460	161	4	1	454	1	454	0	593	76.74
LinA	Coemansia sp. RSA 2610	KAJ2360082.1	hypothetical protein H4S01_005884 [Coemansia sp. RSA 2610]	62.151	465	159	5	88	544	6	461	0	585	75.27
LinA	Coemansia sp. S2	KAJ2047691.1	hypothetical protein GGI08_006201 [Coemansia sp. S2]	66.667	426	126	5	130	545	1	420	0	583	79.34
LinA	Coemansia brasiliensis	KAJ2851015.1	hypothetical protein IWW36_001442 [Coemansia brasiliensis]	60.85	447	165	5	104	544	2	444	0	575	78.08
LinA	Coemansia sp. S16	KAJ2046930.1	hypothetical protein H4S04_004754 [Coemansia sp. S16]	69.689	386	106	3	170	545	3	387	0	566	82.64
LinA	Coemansia sp. RSA 1935	KAJ2532341.1	hypothetical protein IWW43_003251 [Coemansia sp. RSA 1935]	64.706	425	134	8	121	544	6	415	0	559	79.06
LinA	Coemansia sp. RSA 518	KAJ2230514.1	hypothetical protein EV180_000936 [Coemansia sp. RSA 518]	64.439	419	133	8	127	544	1	404	0	551	79
LinA	Coemansia sp. BCRC 34490	KAJ2761553.1	4-coumarate--CoA ligase [Coemansia sp. BCRC 34490]	64.878	410	134	3	94	495	2	409	0	548	76.34
LinA	Dipsacomyces acuminosporus	KAJ1958978.1	hypothetical protein GGI12_004582 [Dipsacomyces acuminosporus]	68	375	117	3	167	539	4	377	0	535	80
LinA	Coemansia sp. RSA 25	KAJ1669996.1	hypothetical protein GGF38_001837 [Coemansia sp. RSA 25]	71.554	341	92	2	209	545	1	340	0	516	83.87
LinA	Coemansia sp. RSA 2671	KAJ2349297.1	hypothetical protein GGH91_000903 [Coemansia sp. RSA 2671]	71.261	341	93	2	209	545	1	340	1.17e-179	513	83.87
LinA	Coemansia erecta	KAJ2828189.1	hypothetical protein IWW50_001511 [Coemansia erecta]	69.118	340	101	2	209	545	1	339	3.73e-178	509	84.12
LinA	Coemansia sp. RSA 2673	KAJ2323859.1	hypothetical protein GGH92_010809 [Coemansia sp. RSA 2673]	70.536	336	94	2	214	545	1	335	3.82e-176	504	84.23
LinA	Coemansia sp. RSA 1694	KAJ2634671.1	hypothetical protein GGF44_003485 [Coemansia sp. RSA 1694]	70.958	334	92	2	216	545	1	333	2.41e-175	502	83.53
LinA	Kickxella alabastrina	KAJ1937747.1	hypothetical protein GGF37_005082 [Kickxella alabastrina]	60.23	435	159	7	1	429	1	427	1.78e-172	498	72.18
LinA	Coemansia sp. RSA 2611	KAJ2367042.1	hypothetical protein H4S02_010355 [Coemansia sp. RSA 2611]	60.902	399	148	4	1	395	1	395	1.97e-171	494	74.19

## Sheet: LinA-like in Dimargaritales
# blastp
# Iteration:	0
# Query:	LinA
# RID:	BJ6VVKHS013
# Database:	nr
query	organism	subject	description	% identity	alignment length	mismatches	gap opens	query start	query end	subject start	subject end	e value	bit score	% positives
LinA	Dispira simplex	KAJ1650085.1	hypothetical protein IWQ61_009016 [Dispira simplex]	38.919	555	317	8	1	540	1	548	1.27e-141	421	60.36
LinA	Dispira parvispora	KAJ1969156.1	hypothetical protein IWQ62_000803 [Dispira parvispora]	39.318	557	312	8	1	540	1	548	3.26e-139	415	58.89
LinA	Dispira simplex	KAJ1657445.1	hypothetical protein IWQ61_003154 [Dispira simplex]	38.351	558	322	7	1	543	1	551	1.95e-134	402	57.89
LinA	Dimargaris cristalligena	KAJ1985860.1	hypothetical protein H4R33_003710 [Dimargaris cristalligena]	37.805	574	315	9	1	553	1	553	1.46e-133	400	57.49
LinA	Dimargaris cristalligena	KAJ1987188.1	hypothetical protein H4R33_002977 [Dimargaris cristalligena]	40.177	565	300	9	1	541	1	551	3.34e-130	392	55.58
LinA	Dimargaris cristalligena	RKP40357.1	hypothetical protein BJ085DRAFT_18848 [Dimargaris cristalligena]	39.421	553	307	11	1	539	1	539	5.33e-128	386	58.41
LinA	Tieghemiomyces parasiticus	KAJ1924490.1	hypothetical protein IWQ60_005162 [Tieghemiomyces parasiticus]	39.854	547	304	11	1	539	1	530	1.99e-127	384	57.95
LinA	Dispira simplex	KAJ1658755.1	hypothetical protein IWQ61_002047 [Dispira simplex]	35.614	570	342	8	1	550	32	596	2.69e-127	386	57.89
LinA	Dimargaris cristalligena	RKP37597.1	4-coumarate--CoA ligase [Dimargaris cristalligena]	37.59	556	307	9	10	540	10	550	3.39e-127	384	58.99
LinA	Dimargaris cristalligena	KAJ1989247.1	hypothetical protein H4R33_002140 [Dimargaris cristalligena]	37.59	556	307	9	10	540	94	634	7.31e-127	386	59.17
LinA	Tieghemiomyces parasiticus	KAJ1913035.1	hypothetical protein IWQ60_009394 [Tieghemiomyces parasiticus]	39.927	546	305	10	1	539	1	530	1.32e-126	382	57.69
LinA	Dispira parvispora	KAJ1961343.1	hypothetical protein IWQ62_003900 [Dispira parvispora]	37.077	561	328	9	10	550	41	596	1.4e-126	384	58.29
LinA	Tieghemiomyces parasiticus	KAJ1913915.1	hypothetical protein IWQ60_009024 [Tieghemiomyces parasiticus]	39.279	555	318	10	1	545	1	546	2.7e-126	382	57.48
LinA	Dispira simplex	KAJ1649264.1	hypothetical protein IWQ61_009594 [Dispira simplex]	36.444	568	336	10	1	548	32	594	8.31e-125	379	58.1
LinA	Tieghemiomyces parasiticus	KAJ1925439.1	hypothetical protein IWQ60_004559 [Tieghemiomyces parasiticus]	38.448	554	324	8	1	545	1	546	1.21e-123	375	57.04
LinA	Dimargaris xerosporica	KAJ1979356.1	hypothetical protein H4R35_001547 [Dimargaris xerosporica]	37.365	554	317	10	1	540	1	538	1.33e-122	372	58.66
LinA	Dimargaris cristalligena	KAJ1975747.1	hypothetical protein H4R33_006589 [Dimargaris cristalligena]	40.458	524	293	9	24	539	254	766	1.49e-122	379	59.54
LinA	Dimargaris cristalligena	KAJ1975747.1	hypothetical protein H4R33_006589 [Dimargaris cristalligena]	47.2	250	123	4	296	539	1	247	9.82e-68	234	66.8
LinA	Dispira simplex	KAJ1649915.1	hypothetical protein IWQ61_009142 [Dispira simplex]	36.315	559	330	8	1	541	1	551	5.16e-121	368	56.53
LinA	Dispira simplex	KAJ1659761.1	hypothetical protein IWQ61_001222 [Dispira simplex]	35.651	561	338	8	1	546	1	553	2.98e-120	366	56.51
LinA	Tieghemiomyces parasiticus	KAJ1928767.1	hypothetical protein IWQ60_001767 [Tieghemiomyces parasiticus]	36.945	563	321	9	1	540	1	552	2.77e-118	362	56.84
LinA	Tieghemiomyces parasiticus	KAJ1930235.1	hypothetical protein IWQ60_000479 [Tieghemiomyces parasiticus]	36.494	559	329	8	1	540	1	552	3.69e-116	356	56.89
LinA	Dispira parvispora	KAJ1969598.1	hypothetical protein IWQ62_000526 [Dispira parvispora]	37.477	547	308	8	12	538	859	1391	9.74e-111	360	55.76
LinA	Dispira simplex	KAJ1644034.1	hypothetical protein IWQ61_010464 [Dispira simplex]	38.359	451	261	6	1	441	1	444	2.3e-106	327	57.21
LinA	Dimargaris xerosporica	KAJ1979355.1	hypothetical protein H4R35_001546 [Dimargaris xerosporica]	37.024	551	300	11	10	540	797	1320	1.71e-105	345	55.35
LinA	Tieghemiomyces parasiticus	KAJ1914267.1	hypothetical protein IWQ60_008872 [Tieghemiomyces parasiticus]	31.636	550	354	8	1	540	1	538	4.92e-93	295	53.82
LinA	Dimargaris cristalligena	RKP40356.1	hypothetical protein BJ085DRAFT_30387 [Dimargaris cristalligena]	47.012	251	124	4	295	539	197	444	7.41e-71	235	66.93
LinA	Dimargaris cristalligena	RKP40356.1	hypothetical protein BJ085DRAFT_30387 [Dimargaris cristalligena]	30.198	202	131	5	1	197	1	197	2.03e-20	95.1	48.51
LinA	Tieghemiomyces parasiticus	KAJ1913584.1	hypothetical protein IWQ60_009153 [Tieghemiomyces parasiticus]	43.629	259	136	4	297	552	4	255	5.04e-68	221	65.25
LinA	Tieghemiomyces parasiticus	KAJ1926430.1	hypothetical protein IWQ60_003810 [Tieghemiomyces parasiticus]	46.97	198	96	3	358	552	7	198	2.05e-58	194	69.19
LinA	Tieghemiomyces parasiticus	KAJ1930477.1	hypothetical protein IWQ60_000262 [Tieghemiomyces parasiticus]	35.018	277	174	2	269	540	2	277	1.06e-54	187	58.84
LinA	Dimargaris verticillata	KAJ1971927.1	hypothetical protein H4R34_005580 [Dimargaris verticillata]	32.194	351	229	4	1	348	1	345	3.43e-52	182	54.13
LinA	Dimargaris verticillata	KAJ1984024.1	hypothetical protein H4R34_000932 [Dimargaris verticillata]	27.007	548	350	10	35	546	58	591	1.52e-51	186	44.34
LinA	Dimargaris xerosporica	KAJ1982650.1	hypothetical protein H4R35_000173 [Dimargaris xerosporica]	29.152	566	347	21	11	547	30	570	1.59e-48	177	45.76
LinA	Dimargaris verticillata	KAJ1975398.1	hypothetical protein H4R34_004347 [Dimargaris verticillata]	28.361	543	334	14	45	547	64	591	3.12e-48	177	44.57
LinA	Dimargaris xerosporica	KAJ1982651.1	hypothetical protein H4R35_000174 [Dimargaris xerosporica]	26.795	571	351	12	21	547	115	662	5.01e-48	177	42.56
LinA	Dispira simplex	KAJ1657847.1	hypothetical protein IWQ61_002812 [Dispira simplex]	28.102	548	321	17	45	547	136	655	2.76e-47	176	44.34
LinA	Dispira simplex	KAJ1657096.1	hypothetical protein IWQ61_003439 [Dispira simplex]	28.415	549	318	18	45	547	136	655	6.12e-47	174	44.81
LinA	Dispira simplex	KAJ1654933.1	hypothetical protein IWQ61_005226 [Dispira simplex]	26.716	539	328	12	45	541	137	650	1.5e-46	173	43.78
LinA	Dispira parvispora	KAJ1960726.1	hypothetical protein IWQ62_004118 [Dispira parvispora]	28.177	543	327	15	45	547	136	655	2.26e-46	173	44.38
LinA	Dimargaris cristalligena	RKP39286.1	long-chain-fatty-acid--CoA ligase [Dimargaris cristalligena]	27.486	553	339	16	31	538	98	633	2.86e-46	172	43.94
LinA	Dimargaris cristalligena	KAJ1991114.1	hypothetical protein H4R33_001484 [Dimargaris cristalligena]	27.486	553	339	16	31	538	112	647	4.82e-46	172	43.94
LinA	Dimargaris verticillata	KAJ1975397.1	hypothetical protein H4R34_004346 [Dimargaris verticillata]	26.62	571	352	16	21	547	115	662	7.52e-46	172	43.08
LinA	Dispira simplex	KAJ1656635.1	hypothetical protein IWQ61_003821 [Dispira simplex]	26.902	539	327	13	45	541	536	1049	2.08e-45	172	43.78
LinA	Dispira parvispora	KAJ1967292.1	hypothetical protein IWQ62_001951 [Dispira parvispora]	25.926	540	331	13	45	541	133	646	9.21e-44	166	43.89
LinA	Dimargaris cristalligena	KAJ1984030.1	hypothetical protein H4R33_004525 [Dimargaris cristalligena]	28.8	500	306	17	67	536	57	536	6.92e-41	156	46.6
LinA	Dimargaris verticillata	KAJ1979737.1	hypothetical protein H4R34_002717 [Dimargaris verticillata]	27.713	516	329	14	44	536	28	522	1.73e-40	154	43.02
LinA	Tieghemiomyces parasiticus	KAJ1913184.1	hypothetical protein IWQ60_009315 [Tieghemiomyces parasiticus]	26.223	511	351	14	39	540	30	523	1.9e-36	143	43.64
LinA	Tieghemiomyces parasiticus	KAJ1927754.1	hypothetical protein IWQ60_002650 [Tieghemiomyces parasiticus]	31.006	358	228	8	189	540	311	655	4.89e-36	143	48.88
LinA	Tieghemiomyces parasiticus	KAJ1926158.1	hypothetical protein IWQ60_004030 [Tieghemiomyces parasiticus]	31.006	358	228	8	189	540	311	655	5.68e-36	143	48.6
LinA	Dimargaris xerosporica	KAJ1981846.1	hypothetical protein H4R35_000554 [Dimargaris xerosporica]	27.079	517	331	15	44	536	28	522	5.81e-36	142	42.36
LinA	Tieghemiomyces parasiticus	KAJ1928273.1	hypothetical protein IWQ60_002182 [Tieghemiomyces parasiticus]	26.24	484	332	13	66	540	56	523	8.68e-36	141	43.6
LinA	Dimargaris verticillata	KAJ1984009.1	hypothetical protein H4R34_000917 [Dimargaris verticillata]	27.557	479	299	8	31	471	51	519	1.62e-34	137	42.38
LinA	Dispira simplex	KAJ1651333.1	hypothetical protein IWQ61_008079 [Dispira simplex]	26.506	498	316	18	67	543	48	516	8.23e-34	135	44.58
LinA	Dispira simplex	KAJ1657818.1	hypothetical protein IWQ61_002846 [Dispira simplex]	26.008	496	321	17	67	543	48	516	4.3e-33	133	43.15
LinA	Dispira parvispora	KAJ1955943.1	hypothetical protein IWQ62_005419 [Dispira parvispora]	27.586	406	258	10	67	457	48	432	6.5e-32	128	43.6
LinA	Dimargaris verticillata	KAJ1984446.1	hypothetical protein H4R34_000651 [Dimargaris verticillata]	24.116	481	328	10	73	540	38	494	7.15e-30	124	43.45
LinA	Dispira simplex	KAJ1661110.1	hypothetical protein IWQ61_000046 [Dispira simplex]	25.207	484	323	13	73	538	104	566	2.24e-29	123	42.56
LinA	Dimargaris xerosporica	KAJ1969060.1	Acyl-CoA synthetase member 2 mitochondrial [Dimargaris xerosporica]	38.202	178	106	3	369	546	2	175	6.11e-28	111	53.93
LinA	Dimargaris xerosporica	KAJ1982021.1	hypothetical protein H4R35_000471 [Dimargaris xerosporica]	24.896	482	323	12	73	540	8	464	1.44e-26	113	43.57
LinA	Dimargaris xerosporica	KAJ1974600.1	hypothetical protein H4R35_003534 [Dimargaris xerosporica]	31.878	229	140	4	298	526	255	467	2.91e-26	114	49.34
LinA	Dimargaris xerosporica	KAJ1974600.1	hypothetical protein H4R35_003534 [Dimargaris xerosporica]	26.984	126	74	1	273	398	714	821	0.001	42.7	44.44
LinA	Dimargaris cristalligena	KAJ1972266.1	hypothetical protein H4R33_007107 [Dimargaris cristalligena]	26.047	430	263	12	46	466	174	557	1.61e-25	111	42.09
LinA	Tieghemiomyces parasiticus	KAJ1927739.1	hypothetical protein IWQ60_002668 [Tieghemiomyces parasiticus]	25.787	508	311	14	42	541	253	702	1.74e-25	112	41.14
LinA	Tieghemiomyces parasiticus	KAJ1927739.1	hypothetical protein IWQ60_002668 [Tieghemiomyces parasiticus]	25.333	450	272	17	31	469	6578	6974	5.21e-20	95.9	40.22
LinA	Tieghemiomyces parasiticus	KAJ1927739.1	hypothetical protein IWQ60_002668 [Tieghemiomyces parasiticus]	24.889	450	274	16	31	469	5531	5927	1.1e-19	94.7	40
LinA	Tieghemiomyces parasiticus	KAJ1927739.1	hypothetical protein IWQ60_002668 [Tieghemiomyces parasiticus]	28.378	370	203	17	187	541	3567	3889	9.78e-17	85.5	42.43
LinA	Tieghemiomyces parasiticus	KAJ1927739.1	hypothetical protein IWQ60_002668 [Tieghemiomyces parasiticus]	22.325	542	346	20	10	541	4460	4936	5.57e-16	82.8	39.3
LinA	Tieghemiomyces parasiticus	KAJ1927739.1	hypothetical protein IWQ60_002668 [Tieghemiomyces parasiticus]	23.689	553	304	18	22	538	8066	8536	7.54e-16	82.4	36.17
LinA	Tieghemiomyces parasiticus	KAJ1927739.1	hypothetical protein IWQ60_002668 [Tieghemiomyces parasiticus]	25.84	387	234	17	178	552	2508	2853	2.53e-15	80.9	41.6
LinA	Tieghemiomyces parasiticus	KAJ1930393.1	hypothetical protein IWQ60_000330 [Tieghemiomyces parasiticus]	24.477	478	306	15	10	480	4059	4488	5.69e-24	108	41.84
LinA	Tieghemiomyces parasiticus	KAJ1930393.1	hypothetical protein IWQ60_000330 [Tieghemiomyces parasiticus]	24.416	471	292	15	11	469	3008	3426	1.8e-22	103	39.49
LinA	Tieghemiomyces parasiticus	KAJ1930393.1	hypothetical protein IWQ60_000330 [Tieghemiomyces parasiticus]	25.092	546	325	22	10	539	5108	5585	3.18e-16	83.6	38.46
LinA	Tieghemiomyces parasiticus	KAJ1930393.1	hypothetical protein IWQ60_000330 [Tieghemiomyces parasiticus]	23.15	527	314	18	31	538	6636	7090	2.79e-15	80.9	37.57
LinA	Tieghemiomyces parasiticus	KAJ1930393.1	hypothetical protein IWQ60_000330 [Tieghemiomyces parasiticus]	24.444	450	286	17	25	469	908	1308	1.44e-13	75.1	40
LinA	Tieghemiomyces parasiticus	KAJ1930393.1	hypothetical protein IWQ60_000330 [Tieghemiomyces parasiticus]	25.378	331	211	12	135	459	2067	2367	2.11e-12	71.2	41.09
LinA	Tieghemiomyces parasiticus	KAJ1930393.1	hypothetical protein IWQ60_000330 [Tieghemiomyces parasiticus]	22.477	436	276	18	42	466	165	549	4.77e-07	53.9	38.07
LinA	Tieghemiomyces parasiticus	KAJ1918552.1	hypothetical protein IWQ60_007464 [Tieghemiomyces parasiticus]	26.863	510	303	19	42	541	263	712	5.99e-24	108	42.55
LinA	Tieghemiomyces parasiticus	KAJ1918552.1	hypothetical protein IWQ60_007464 [Tieghemiomyces parasiticus]	25.114	438	258	14	46	469	3412	3793	6.81e-17	85.9	38.81
LinA	Tieghemiomyces parasiticus	KAJ1918552.1	hypothetical protein IWQ60_007464 [Tieghemiomyces parasiticus]	25.581	387	235	17	178	552	2471	2816	6.5e-15	79.3	41.6
LinA	Tieghemiomyces parasiticus	KAJ1918552.1	hypothetical protein IWQ60_007464 [Tieghemiomyces parasiticus]	23.77	366	225	15	187	541	4577	4899	4.43e-12	70.5	41.26
LinA	Tieghemiomyces parasiticus	KAJ1924469.1	hypothetical protein IWQ60_005184 [Tieghemiomyces parasiticus]	25.394	508	308	16	45	541	83	530	7.01e-24	107	41.54
LinA	Dispira simplex	KAJ1659627.1	Nonribosomal peptide synthetase [Dispira simplex]	25.349	501	299	14	46	539	2204	2636	1.25e-23	107	41.12
LinA	Dispira simplex	KAJ1659627.1	Nonribosomal peptide synthetase [Dispira simplex]	23.299	485	304	14	66	540	3571	3997	1.5e-17	87.8	40.41
LinA	Dispira simplex	KAJ1659627.1	Nonribosomal peptide synthetase [Dispira simplex]	24.819	415	261	14	64	471	698	1068	5.79e-17	85.9	41.2
LinA	Dispira simplex	KAJ1659627.1	Nonribosomal peptide synthetase [Dispira simplex]	24.211	380	215	15	187	550	4989	5311	3.36e-11	67.4	41.58
LinA	Dispira simplex	KAJ1659627.1	Nonribosomal peptide synthetase [Dispira simplex]	25.532	376	235	19	187	550	5995	6337	1.43e-06	52.4	43.09
LinA	Tieghemiomyces parasiticus	KAJ1917002.1	hypothetical protein IWQ60_007926 [Tieghemiomyces parasiticus]	25.893	448	267	15	35	469	1379	1774	4.01e-23	105	41.29
LinA	Tieghemiomyces parasiticus	KAJ1917002.1	hypothetical protein IWQ60_007926 [Tieghemiomyces parasiticus]	26.087	391	237	18	158	541	439	784	3.83e-17	86.7	46.55
LinA	Tieghemiomyces parasiticus	KAJ1917002.1	hypothetical protein IWQ60_007926 [Tieghemiomyces parasiticus]	23.6	500	317	19	46	538	2849	3290	1.48e-15	81.6	40.8
LinA	Tieghemiomyces parasiticus	KAJ1925797.1	hypothetical protein IWQ60_004340 [Tieghemiomyces parasiticus]	24.308	506	321	16	42	541	280	729	4.04e-23	105	41.5
LinA	Tieghemiomyces parasiticus	KAJ1925797.1	hypothetical protein IWQ60_004340 [Tieghemiomyces parasiticus]	26.384	542	299	25	15	538	2704	3163	7.58e-20	95.1	40.77
LinA	Tieghemiomyces parasiticus	KAJ1925797.1	hypothetical protein IWQ60_004340 [Tieghemiomyces parasiticus]	24.715	526	307	18	31	538	5220	5674	3.22e-15	80.5	36.69
LinA	Tieghemiomyces parasiticus	KAJ1925797.1	hypothetical protein IWQ60_004340 [Tieghemiomyces parasiticus]	23.218	435	240	14	35	469	3772	4112	4.98e-08	57.4	35.86
LinA	Dimargaris cristalligena	KAJ1994160.1	hypothetical protein H4R33_000391 [Dimargaris cristalligena]	24.405	504	302	19	48	540	2543	2978	7.47e-23	104	41.47
LinA	Dimargaris cristalligena	KAJ1994160.1	hypothetical protein H4R33_000391 [Dimargaris cristalligena]	26.389	360	217	12	187	538	5670	5989	1.07e-15	82	42.5
LinA	Dimargaris cristalligena	KAJ1994160.1	hypothetical protein H4R33_000391 [Dimargaris cristalligena]	27.09	299	178	10	184	469	4164	4435	2.06e-15	81.3	43.48
LinA	Dimargaris cristalligena	KAJ1994160.1	hypothetical protein H4R33_000391 [Dimargaris cristalligena]	24.719	445	268	14	42	469	324	718	7.04e-15	79.3	39.78
LinA	Dimargaris cristalligena	KAJ1994160.1	hypothetical protein H4R33_000391 [Dimargaris cristalligena]	23.21	405	266	11	72	469	7119	7485	3.48e-13	73.9	38.27
LinA	Dispira simplex	KAJ1660298.1	Nonribosomal peptide synthetase [Dispira simplex]	25.15	501	300	17	46	539	1764	2196	9.5e-23	104	42.12
LinA	Dispira simplex	KAJ1660298.1	Nonribosomal peptide synthetase [Dispira simplex]	25.049	515	322	20	33	540	3119	3576	1.64e-15	81.3	40.58
LinA	Dispira simplex	KAJ1660298.1	Nonribosomal peptide synthetase [Dispira simplex]	29.31	290	178	10	187	471	801	1068	1.34e-14	78.6	42.41
LinA	Dispira simplex	KAJ1660298.1	Nonribosomal peptide synthetase [Dispira simplex]	24.372	398	231	19	173	538	4541	4900	7.16e-12	69.7	42.46
LinA	Tieghemiomyces parasiticus	KAJ1913961.1	hypothetical protein IWQ60_009003 [Tieghemiomyces parasiticus]	24.609	512	312	18	42	541	255	704	1.27e-22	103	42.38
LinA	Tieghemiomyces parasiticus	KAJ1913961.1	hypothetical protein IWQ60_009003 [Tieghemiomyces parasiticus]	27.149	442	269	15	35	469	4486	4881	3.5e-21	99.4	39.37
LinA	Tieghemiomyces parasiticus	KAJ1913961.1	hypothetical protein IWQ60_009003 [Tieghemiomyces parasiticus]	25.84	387	237	16	161	541	3549	3891	3.61e-19	93.2	46.77
LinA	Tieghemiomyces parasiticus	KAJ1913961.1	hypothetical protein IWQ60_009003 [Tieghemiomyces parasiticus]	25.316	474	267	18	15	469	2352	2757	9.76e-17	85.5	40.08
LinA	Tieghemiomyces parasiticus	KAJ1913961.1	hypothetical protein IWQ60_009003 [Tieghemiomyces parasiticus]	22.719	537	345	21	10	538	5966	6440	7.24e-15	79.3	39.11
LinA	Tieghemiomyces parasiticus	KAJ1915297.1	hypothetical protein IWQ60_008484 [Tieghemiomyces parasiticus]	25.512	537	308	19	31	540	174	645	1.53e-22	103	40.41
LinA	Tieghemiomyces parasiticus	KAJ1915297.1	hypothetical protein IWQ60_008484 [Tieghemiomyces parasiticus]	24.889	450	276	15	31	469	5020	5418	1.42e-18	91.3	40.44
LinA	Tieghemiomyces parasiticus	KAJ1915297.1	hypothetical protein IWQ60_008484 [Tieghemiomyces parasiticus]	24.516	465	301	14	10	469	3950	4369	2.06e-18	90.5	41.08
LinA	Tieghemiomyces parasiticus	KAJ1915297.1	hypothetical protein IWQ60_008484 [Tieghemiomyces parasiticus]	24.183	459	280	17	10	455	2900	3303	1.15e-16	85.1	39.43
LinA	Tieghemiomyces parasiticus	KAJ1915297.1	hypothetical protein IWQ60_008484 [Tieghemiomyces parasiticus]	25.439	342	201	13	137	460	1956	2261	6.44e-12	69.7	42.4
LinA	Dimargaris xerosporica	KAJ1977857.1	hypothetical protein H4R35_002129 [Dimargaris xerosporica]	23.985	517	323	13	46	552	6404	6860	1.6e-22	103	41.01
LinA	Dimargaris xerosporica	KAJ1977857.1	hypothetical protein H4R35_002129 [Dimargaris xerosporica]	24.865	370	224	14	183	541	3967	4293	1.03e-14	79	41.08
LinA	Dimargaris xerosporica	KAJ1977857.1	hypothetical protein H4R35_002129 [Dimargaris xerosporica]	28.223	287	168	14	187	463	1464	1722	4.64e-13	73.6	45.3
LinA	Dimargaris xerosporica	KAJ1977857.1	hypothetical protein H4R35_002129 [Dimargaris xerosporica]	28.261	276	164	11	187	455	2529	2777	7e-12	69.7	41.3
LinA	Dimargaris xerosporica	KAJ1977857.1	hypothetical protein H4R35_002129 [Dimargaris xerosporica]	22.881	472	299	20	72	538	5378	5789	1.74e-10	65.1	39.19
LinA	Tieghemiomyces parasiticus	KAJ1923429.1	hypothetical protein IWQ60_005897 [Tieghemiomyces parasiticus]	25.383	457	258	14	35	469	4950	5345	1.99e-22	103	39.61
LinA	Tieghemiomyces parasiticus	KAJ1923429.1	hypothetical protein IWQ60_005897 [Tieghemiomyces parasiticus]	23.883	515	319	16	35	538	277	729	8.42e-21	98.2	42.14
LinA	Tieghemiomyces parasiticus	KAJ1923429.1	hypothetical protein IWQ60_005897 [Tieghemiomyces parasiticus]	24.642	349	213	11	137	469	2471	2785	1.62e-15	81.3	40.97
LinA	Tieghemiomyces parasiticus	KAJ1923429.1	hypothetical protein IWQ60_005897 [Tieghemiomyces parasiticus]	26.478	389	234	15	159	538	4007	4352	1.86e-14	78.2	41.9
LinA	Dimargaris cristalligena	RKP36214.1	hypothetical protein BJ085DRAFT_35905 [Dimargaris cristalligena]	25.709	494	306	18	73	538	93	553	3.25e-22	101	42.91
LinA	Dimargaris cristalligena	RKP34349.1	putative acetyl-CoA synthetase [Dimargaris cristalligena]	24.627	536	345	18	44	541	151	665	3.31e-22	101	42.91
LinA	Dimargaris xerosporica	KAJ1976921.1	hypothetical protein H4R35_002496 [Dimargaris xerosporica]	26.052	499	306	19	46	538	3284	3725	4.37e-22	102	41.28
LinA	Dimargaris xerosporica	KAJ1976921.1	hypothetical protein H4R35_002496 [Dimargaris xerosporica]	26.757	441	261	21	44	471	778	1169	1.08e-19	94.7	44.44
LinA	Dimargaris xerosporica	KAJ1976921.1	hypothetical protein H4R35_002496 [Dimargaris xerosporica]	25.049	511	311	20	42	541	1842	2291	1.33e-17	88.2	42.07
LinA	Dimargaris xerosporica	KAJ1976921.1	hypothetical protein H4R35_002496 [Dimargaris xerosporica]	25.126	398	248	15	148	538	4808	5162	4.61e-14	76.6	42.46
LinA	Tieghemiomyces parasiticus	KAJ1918353.1	hypothetical protein IWQ60_007523 [Tieghemiomyces parasiticus]	25.825	515	301	19	42	540	294	743	6.35e-22	101	40.78
LinA	Tieghemiomyces parasiticus	KAJ1918353.1	hypothetical protein IWQ60_007523 [Tieghemiomyces parasiticus]	23.871	465	304	14	10	469	3996	4415	4.71e-18	89.7	41.29
LinA	Tieghemiomyces parasiticus	KAJ1918353.1	hypothetical protein IWQ60_007523 [Tieghemiomyces parasiticus]	23.617	470	293	16	4	455	2928	3349	1.3e-15	81.6	38.72
LinA	Tieghemiomyces parasiticus	KAJ1918353.1	hypothetical protein IWQ60_007523 [Tieghemiomyces parasiticus]	27.703	296	169	10	187	469	5201	5464	1.05e-14	79	42.23
LinA	Tieghemiomyces parasiticus	KAJ1918353.1	hypothetical protein IWQ60_007523 [Tieghemiomyces parasiticus]	25.146	342	202	13	137	460	2054	2359	4.25e-12	70.5	42.11
LinA	Tieghemiomyces parasiticus	KAJ1918353.1	hypothetical protein IWQ60_007523 [Tieghemiomyces parasiticus]	23.733	375	235	15	31	402	6513	6839	8.05e-06	50.1	37.33
LinA	Dimargaris cristalligena	KAJ1981489.1	acetyl-coenzyme A synthetase 2 [Dimargaris cristalligena]	24.627	536	345	18	44	541	183	697	7.27e-22	100	42.91
LinA	Tieghemiomyces parasiticus	KAJ1910336.1	hypothetical protein IWQ60_010706 [Tieghemiomyces parasiticus]	25.245	511	310	16	42	541	294	743	7.48e-22	101	39.73
LinA	Tieghemiomyces parasiticus	KAJ1910336.1	hypothetical protein IWQ60_010706 [Tieghemiomyces parasiticus]	22.486	547	318	22	14	538	2390	2852	4.03e-12	70.5	39.12
LinA	Tieghemiomyces parasiticus	KAJ1912560.1	hypothetical protein IWQ60_009610 [Tieghemiomyces parasiticus]	24.26	507	321	16	42	541	199	649	9.71e-22	101	41.81
LinA	Tieghemiomyces parasiticus	KAJ1912560.1	hypothetical protein IWQ60_009610 [Tieghemiomyces parasiticus]	25.28	447	253	20	43	471	2704	3087	5.96e-16	82.8	43.18
LinA	Dimargaris cristalligena	KAJ1993892.1	hypothetical protein H4R33_000461 [Dimargaris cristalligena]	25.304	494	304	18	73	538	93	549	1.11e-21	99.8	41.7
LinA	Tieghemiomyces parasiticus	KAJ1904738.1	hypothetical protein IWQ60_012403 [Tieghemiomyces parasiticus]	26.047	430	270	11	45	469	632	1018	1.17e-21	100	39.77
LinA	Dimargaris xerosporica	KAJ1963503.1	hypothetical protein H4R35_007241 [Dimargaris xerosporica]	30.745	322	187	12	140	455	3	294	1.36e-21	99.8	44.72
LinA	Dispira simplex	KAJ1661057.1	Nonribosomal peptide synthetase [Dispira simplex]	25.771	454	271	15	33	469	7471	7875	1.51e-21	100	39.65
LinA	Dispira simplex	KAJ1661057.1	Nonribosomal peptide synthetase [Dispira simplex]	26.506	332	191	10	148	463	6038	6332	1.21e-17	88.2	42.47
LinA	Dispira simplex	KAJ1661057.1	Nonribosomal peptide synthetase [Dispira simplex]	24.885	434	269	12	45	469	333	718	6.15e-13	73.2	38.94
LinA	Dispira simplex	KAJ1661057.1	Nonribosomal peptide synthetase [Dispira simplex]	22.957	514	319	17	45	542	4425	4877	1.11e-12	72.4	39.49
LinA	Dispira simplex	KAJ1661057.1	Nonribosomal peptide synthetase [Dispira simplex]	24.379	443	264	17	44	469	2906	3294	1.21e-10	65.9	39.95
LinA	Tieghemiomyces parasiticus	KAJ1930056.1	hypothetical protein IWQ60_000665 [Tieghemiomyces parasiticus]	26.244	442	273	14	35	469	4913	5308	1.74e-21	100	40.27
LinA	Tieghemiomyces parasiticus	KAJ1930056.1	hypothetical protein IWQ60_000665 [Tieghemiomyces parasiticus]	24.172	513	311	16	42	540	294	742	3.16e-20	96.3	39.96
LinA	Tieghemiomyces parasiticus	KAJ1930056.1	hypothetical protein IWQ60_000665 [Tieghemiomyces parasiticus]	24.508	559	319	24	15	553	2391	2866	1.35e-16	84.7	40.25
LinA	Tieghemiomyces parasiticus	KAJ1930056.1	hypothetical protein IWQ60_000665 [Tieghemiomyces parasiticus]	26.735	389	233	16	159	538	3970	4315	5.24e-15	79.7	43.19
LinA	Dimargaris cristalligena	KAJ1984701.1	hypothetical protein H4R33_004281 [Dimargaris cristalligena]	25.974	539	331	23	9	539	1083	1561	2.12e-21	100	40.07
LinA	Dimargaris cristalligena	KAJ1984701.1	hypothetical protein H4R33_004281 [Dimargaris cristalligena]	22.727	506	327	14	43	541	2171	2619	4.99e-18	89.4	39.13
LinA	Dimargaris cristalligena	KAJ1984701.1	hypothetical protein H4R33_004281 [Dimargaris cristalligena]	26.074	349	208	15	142	469	116	435	6.48e-13	73.2	43.84
LinA	Dispira simplex	KAJ1659173.1	Nonribosomal peptide synthetase [Dispira simplex]	23.908	435	285	13	40	469	7167	7560	3.58e-21	99.4	40.69
LinA	Dispira simplex	KAJ1659173.1	Nonribosomal peptide synthetase [Dispira simplex]	25.571	438	278	12	42	474	292	686	2.27e-19	93.6	40.87
LinA	Dispira simplex	KAJ1659173.1	Nonribosomal peptide synthetase [Dispira simplex]	23.379	509	322	20	44	542	5751	6201	2.37e-16	84	39.69
LinA	Dispira simplex	KAJ1659173.1	Nonribosomal peptide synthetase [Dispira simplex]	26.415	371	207	15	187	540	4450	4771	5.96e-15	79.7	42.32
LinA	Dispira simplex	KAJ1659173.1	Nonribosomal peptide synthetase [Dispira simplex]	22.558	430	276	12	45	468	2822	3200	3.33e-12	70.9	38.84
LinA	Dispira simplex	KAJ1659173.1	Nonribosomal peptide synthetase [Dispira simplex]	21.951	451	287	13	28	463	8662	9062	1.21e-09	62.4	37.25
LinA	Dispira simplex	KAJ1658698.1	Nonribosomal peptide synthetase [Dispira simplex]	25.1	502	299	19	46	539	2124	2556	4.7e-21	99	41.63
LinA	Dispira simplex	KAJ1658698.1	Nonribosomal peptide synthetase [Dispira simplex]	25.257	487	292	19	66	540	3510	3936	2.23e-18	90.5	40.86
LinA	Dispira simplex	KAJ1658698.1	Nonribosomal peptide synthetase [Dispira simplex]	26.78	295	188	9	187	476	721	992	7.94e-14	75.9	41.69
LinA	Dispira simplex	KAJ1658698.1	Nonribosomal peptide synthetase [Dispira simplex]	22.846	499	283	20	73	538	4832	5261	7.23e-12	69.7	39.68
LinA	Dispira simplex	KAJ1658698.1	Nonribosomal peptide synthetase [Dispira simplex]	23.049	551	352	24	11	545	5761	6255	1.87e-07	55.5	39.75
LinA	Tieghemiomyces parasiticus	KAJ1915041.1	hypothetical protein IWQ60_008581 [Tieghemiomyces parasiticus]	27.051	451	258	18	35	469	4458	4853	5.85e-21	98.6	39.91
LinA	Tieghemiomyces parasiticus	KAJ1915041.1	hypothetical protein IWQ60_008581 [Tieghemiomyces parasiticus]	25.178	421	264	14	42	455	294	670	1.78e-19	94	42.04
LinA	Tieghemiomyces parasiticus	KAJ1915041.1	hypothetical protein IWQ60_008581 [Tieghemiomyces parasiticus]	26.87	361	219	15	187	541	3542	3863	7.97e-19	92	46.81
LinA	Tieghemiomyces parasiticus	KAJ1915041.1	hypothetical protein IWQ60_008581 [Tieghemiomyces parasiticus]	25.42	476	264	18	15	469	2391	2796	2.04e-18	90.5	41.18
LinA	Dimargaris xerosporica	KAJ1977726.1	acetyl-coenzyme A synthetase 2 [Dimargaris xerosporica]	23.978	538	342	19	46	541	88	600	5.93e-21	97.8	42.57
LinA	Tieghemiomyces parasiticus	KAJ1919997.1	hypothetical protein IWQ60_007101 [Tieghemiomyces parasiticus]	23.941	472	304	15	10	474	928	1351	6.89e-21	98.6	40.47
LinA	Tieghemiomyces parasiticus	KAJ1919997.1	hypothetical protein IWQ60_007101 [Tieghemiomyces parasiticus]	26.37	292	186	7	183	469	28	295	7.97e-18	89	43.49
LinA	Tieghemiomyces parasiticus	KAJ1919997.1	hypothetical protein IWQ60_007101 [Tieghemiomyces parasiticus]	24.809	524	310	21	31	538	4503	4958	1.47e-16	84.7	39.69
LinA	Tieghemiomyces parasiticus	KAJ1919997.1	hypothetical protein IWQ60_007101 [Tieghemiomyces parasiticus]	24.174	484	291	20	10	475	1977	2402	1.42e-15	81.6	39.88
LinA	Tieghemiomyces parasiticus	KAJ1919997.1	hypothetical protein IWQ60_007101 [Tieghemiomyces parasiticus]	26.042	192	121	6	356	541	3278	3454	4.15e-07	54.3	42.71
LinA	Tieghemiomyces parasiticus	KAJ1919997.1	hypothetical protein IWQ60_007101 [Tieghemiomyces parasiticus]	26.108	203	125	8	10	210	3028	3207	0.000437	44.3	42.36
LinA	Tieghemiomyces parasiticus	KAJ1907854.1	hypothetical protein IWQ60_011789 [Tieghemiomyces parasiticus]	26.055	545	318	23	10	538	149	624	7.79e-21	97.8	40.73
LinA	Tieghemiomyces parasiticus	KAJ1925920.1	hypothetical protein IWQ60_004260 [Tieghemiomyces parasiticus]	24.462	511	315	16	42	541	280	730	8e-21	97.8	40.12
LinA	Tieghemiomyces parasiticus	KAJ1908126.1	hypothetical protein IWQ60_011736 [Tieghemiomyces parasiticus]	25.835	449	266	15	35	469	2480	2875	9.38e-21	98.2	39.87
LinA	Tieghemiomyces parasiticus	KAJ1908126.1	hypothetical protein IWQ60_011736 [Tieghemiomyces parasiticus]	26.41	390	237	17	158	541	1540	1885	1.35e-19	94.4	47.18
LinA	Tieghemiomyces parasiticus	KAJ1908126.1	hypothetical protein IWQ60_011736 [Tieghemiomyces parasiticus]	21.48	419	262	14	138	538	1	370	4.96e-10	63.5	39.38
LinA	Tieghemiomyces parasiticus	KAJ1911332.1	hypothetical protein IWQ60_010188 [Tieghemiomyces parasiticus]	23.518	506	325	15	42	541	294	743	9.49e-21	97.8	41.9
LinA	Dispira simplex	KAJ1655962.1	medium-chain fatty acid-CoA ligase faa2 [Dispira simplex]	27.378	347	192	11	178	475	244	579	1.31e-20	96.7	41.5
LinA	Dimargaris xerosporica	KAJ1979103.1	hypothetical protein H4R35_001642 [Dimargaris xerosporica]	25.781	512	316	21	33	538	6936	7389	1.35e-20	97.8	41.02
LinA	Dimargaris xerosporica	KAJ1979103.1	hypothetical protein H4R35_001642 [Dimargaris xerosporica]	27.297	370	227	13	187	551	5633	5965	5.59e-19	92.4	44.32
LinA	Dimargaris xerosporica	KAJ1979103.1	hypothetical protein H4R35_001642 [Dimargaris xerosporica]	25.404	433	271	15	44	468	807	1195	6.72e-16	82.8	40.65
LinA	Dimargaris xerosporica	KAJ1979103.1	hypothetical protein H4R35_001642 [Dimargaris xerosporica]	24.01	404	251	14	148	541	1962	2319	3.4e-12	70.9	39.85
LinA	Dimargaris xerosporica	KAJ1979103.1	hypothetical protein H4R35_001642 [Dimargaris xerosporica]	22.173	451	277	15	37	469	4426	4820	8.01e-12	69.7	40.13
LinA	Dimargaris xerosporica	KAJ1979103.1	hypothetical protein H4R35_001642 [Dimargaris xerosporica]	21.186	472	307	15	72	538	3406	3817	2.6e-10	64.7	37.71
LinA	Tieghemiomyces parasiticus	KAJ1922691.1	hypothetical protein IWQ60_006355 [Tieghemiomyces parasiticus]	24.364	472	293	17	10	469	2982	3401	1.58e-20	97.4	41.1
LinA	Tieghemiomyces parasiticus	KAJ1922691.1	hypothetical protein IWQ60_006355 [Tieghemiomyces parasiticus]	24.228	421	256	17	137	541	963	1336	3.06e-16	83.6	42.99
LinA	Tieghemiomyces parasiticus	KAJ1922691.1	hypothetical protein IWQ60_006355 [Tieghemiomyces parasiticus]	26.205	332	209	14	135	460	2042	2343	1.18e-12	72	43.07
LinA	Dimargaris cristalligena	KAJ1984738.1	hypothetical protein H4R33_004279 [Dimargaris cristalligena]	24.67	531	327	17	31	544	288	762	1.8e-20	97.1	40.68
LinA	Dimargaris cristalligena	KAJ1984738.1	hypothetical protein H4R33_004279 [Dimargaris cristalligena]	22.649	521	324	21	31	538	4268	4722	3.53e-14	77	40.12
LinA	Dimargaris cristalligena	KAJ1984738.1	hypothetical protein H4R33_004279 [Dimargaris cristalligena]	26.183	317	199	12	164	469	2841	3133	1.12e-12	72.4	42.59
LinA	Dispira simplex	KAJ1659138.1	Nonribosomal peptide synthetase [Dispira simplex]	26.174	447	278	14	33	469	7471	7875	2e-20	97.1	39.82
LinA	Dispira simplex	KAJ1659138.1	Nonribosomal peptide synthetase [Dispira simplex]	23.063	542	344	19	13	542	5919	6399	2.52e-17	87.4	39.85
LinA	Dispira simplex	KAJ1659138.1	Nonribosomal peptide synthetase [Dispira simplex]	22.936	436	290	11	45	474	4425	4820	8.15e-14	75.9	40.14
LinA	Dispira simplex	KAJ1659138.1	Nonribosomal peptide synthetase [Dispira simplex]	25.874	429	253	15	55	469	341	718	9.35e-14	75.9	39.63
LinA	Dispira simplex	KAJ1659138.1	Nonribosomal peptide synthetase [Dispira simplex]	25.282	443	260	19	44	469	2906	3294	1.09e-10	65.9	40.41

## Sheet: LinB-like in Ramicandelaberales
# blastp
# Query:	LinA
# RID:	BJ6WCSMN013
# Database:	nr
query	organism	subject	description	% identity	alignment length	mismatches	gap opens	query start	query end	subject start	subject end	e value	bit score	% positives
LinA	Ramicandelaber brevisporus	KAI8874381.1	acetyl-CoA synthetase-like protein [Ramicandelaber brevisporus]	39.876	484	268	7	12	478	13	490	2.58e-111	338	55.58
LinA	Ramicandelaber brevisporus	KAI8866141.1	putative acyl-CoA synthetase [Ramicandelaber brevisporus]	27.447	521	324	18	45	536	43	538	1.61e-40	152	45.11
LinA	Ramicandelaber brevisporus	KAI8871493.1	acetyl-CoA synthetase-like protein [Ramicandelaber brevisporus]	25.731	513	320	18	71	541	31	524	6.6e-28	115	43.47
LinA	Ramicandelaber brevisporus	KAI8868479.1	acetyl-CoA synthetase-like protein [Ramicandelaber brevisporus]	24.949	489	282	14	55	475	93	564	3.11e-26	111	40.9
LinA	Ramicandelaber brevisporus	KAI8865363.1	acetyl-CoA synthetase-like protein [Ramicandelaber brevisporus]	24.464	466	270	13	45	443	8	458	2.49e-25	107	41.63
LinA	Ramicandelaber brevisporus	KAI8869438.1	acetyl-CoA synthetase-like protein [Ramicandelaber brevisporus]	27.244	312	182	10	187	456	260	568	2.98e-22	99	44.23
LinA	Ramicandelaber brevisporus	KAI8870405.1	putative acetyl-CoA synthetase [Ramicandelaber brevisporus]	23.145	566	379	23	14	541	96	643	8.73e-22	97.8	43.11
LinA	Ramicandelaber brevisporus	KAI8867239.1	acetyl-CoA synthetase-like protein [Ramicandelaber brevisporus]	22.967	492	289	17	57	468	112	593	1.02e-17	85.1	38.41
LinA	Ramicandelaber brevisporus	KAI8873349.1	acetyl-CoA synthetase-like protein [Ramicandelaber brevisporus]	32.335	167	104	5	308	468	399	562	1.99e-16	80.9	52.1
LinA	Ramicandelaber brevisporus	KAI8873075.1	acetyl-CoA synthetase-like protein [Ramicandelaber brevisporus]	28.571	140	96	2	333	468	419	558	3.05e-14	73.9	50
LinA	Ramicandelaber brevisporus	KAI8868185.1	acetyl-CoA synthetase-like protein [Ramicandelaber brevisporus]	24.691	324	188	10	178	456	261	573	1.05e-13	72	39.81
LinA	Ramicandelaber brevisporus	KAI8874335.1	acetyl-CoA synthetase-like protein [Ramicandelaber brevisporus]	21.719	640	377	24	14	550	108	726	2.19e-11	64.7	37.34
LinA	Ramicandelaber brevisporus	KAI8865611.1	acetyl-CoA synthetase-like protein [Ramicandelaber brevisporus]	22.385	478	299	15	45	455	121	593	1.66e-10	62	35.36
LinA	Ramicandelaber brevisporus	KAI8870826.1	large subunit of L-aminoadipate-semialdehyde dehydrogenase [Ramicandelaber brevisporus]	20.19	525	303	14	44	463	382	895	2.84e-09	58.2	37.9
LinA	Ramicandelaber brevisporus	KAI8872905.1	acetyl-CoA synthetase-like protein [Ramicandelaber brevisporus]	35.897	78	46	2	399	475	3	77	1.13e-08	53.5	53.85
LinA	Ramicandelaber brevisporus	KAI8865642.1	acetyl-CoA synthetase-like protein [Ramicandelaber brevisporus]	22.291	323	197	11	14	297	65	372	4.61e-08	53.5	40.87
LinA	Ramicandelaber brevisporus	KAI8865391.1	acetyl-CoA synthetase-like protein [Ramicandelaber brevisporus]	25.116	215	132	8	65	263	94	295	4.05e-07	50.8	41.86
LinA	Ramicandelaber brevisporus	KAI8873733.1	acetyl-CoA synthetase-like protein [Ramicandelaber brevisporus]	25.532	94	60	2	361	451	560	646	0.005	38.1	47.87

## Sheet: LinA-like in Asellariales
# blastp
# Query:	LinA
# RID:	BJ6WY5K6013
# Database:	nr
query	organism	subject	description	% identity	alignment length	mismatches	gap opens	query start	query end	subject start	subject end	e value	bit score	% positives
no hits

[truncated: 18 more sheets: LinA-like in Barbatosporales, LinA-like in Harpellales, LinA-like in Orphellales, LinA-like in Spiromycetales, LinA-like in Basidiobolomycotin, LinA-like in Entomophthorales, LinA-like in Zoopagomycotina, LinA-like in Blastocladiomycota, LinA-like in Chytridiomycota, LinA-like in Archaea, LinA-like in Bacteria, LinA-like in Oomycota, LinA-like in algae , LinA-like in Plants, LinA-like in Nematoda, LinA-like in Arthropoda, LinA-like in Vertebrata, LinA-like biochem. verif. enz]
