# Supplementary material for: Non-canonical two-step biosynthesis of anti-oomycete indole alkaloids in Kickxellales
Source: Fungal Biol Biotechnol. 2023 Sep 5;10:19. doi: 10.1186/s40694-023-00166-x (PMC10478498; doi:10.1186/s40694-023-00166-x)
Supplement: Supplementary file 40 — Additional file 40: Table S9. BlastP analysis of LinB-like proteins in species of various kingdoms of life. [file 40694_2023_166_MOESM40_ESM.xlsx]

## Sheet: LinB-like in Basidiomycota
# blastp
# Iteration:	0
# Query:	linB
# RID:	BFFVC36B013
# Database:	nr
query	organism	subject	description	% identity	alignment length	mismatches	gap opens	query start	query end	subject start	subject end	e value	bit score	% positives
LinB	Naganishia liquefaciens	KAI5454442.1	hypothetical protein NCC49_004494 [Naganishia albida]	24.383	324	177	13	131	410	47	346	1.35e-07	61.2	39.81
LinB	Lepista nuda	KAF9467697.1	transferase [Lepista nuda]	27.778	162	102	3	133	288	136	288	2.94e-06	57.4	42.59
LinB	Hermanssonia centrifuga	PSR81097.1	hypothetical protein PHLCEN_2v6538 [Hermanssonia centrifuga]	24.157	356	206	13	109	419	152	488	2.95e-06	57.4	38.48
LinB	Mycena metata	KAJ7735910.1	transferase family-domain-containing protein [Mycena metata]	23.926	326	182	14	134	419	166	465	1.12e-05	55.5	38.65
LinB	Mycena sanguinolenta	KAJ6513188.1	transferase [Mycena sanguinolenta]	23.874	222	144	6	121	325	149	362	5.15e-05	53.1	39.19
LinB	Cylindrobasidium torrendii FP15055 ss-10	KIY67313.1	transferase-domain-containing protein [Cylindrobasidium torrendii FP15055 ss-10]	29.167	168	102	6	257	419	362	517	0.000113	52.4	45.83
LinB	Mycena metata	KAJ7750888.1	transferase family-domain-containing protein [Mycena metata]	23.457	324	186	13	134	419	166	465	0.000128	52	38.27
LinB	Mycena indigotica	XP_037224636.1	uncharacterized protein MIND_00266600 [Mycena indigotica]	22.667	375	224	12	131	466	140	487	0.00013	52	35.73
LinB	Mycena sanguinolenta	KAJ6513151.1	transferase [Mycena sanguinolenta]	23.645	203	130	7	121	310	154	344	0.000242	51.2	40.89
LinB	Mycena venus	KAF7352260.1	hypothetical protein [Mycena venus]	22.432	370	223	12	134	464	165	509	0.000311	50.8	36.76
LinB	Mycena filopes	KAJ7167786.1	transferase family-domain-containing protein [Mycena filopes]	24.118	340	191	15	134	431	152	466	0.000346	50.8	38.24
LinB	Naganishia liquefaciens	GHJ84901.1	hypothetical protein NliqN6_1303 [Naganishia liquefaciens]	22.154	325	186	12	131	410	168	470	0.000404	50.4	38.15
LinB	Mycena rebaudengoi	KAJ7243950.1	hypothetical protein C8J57DRAFT_1364732 [Mycena rebaudengoi]	23.602	322	193	12	133	419	164	467	0.000493	50.1	38.82
LinB	Pleurotus djamor	KAJ8487395.1	hypothetical protein ONZ45_g14348 [Pleurotus djamor]	22.286	350	240	13	134	475	133	458	0.0009	49.3	40.86
LinB	Auriculariales sp. MPI-PUGE-AT-0066	KAH7096142.1	transferase [Auriculariales sp. MPI-PUGE-AT-0066]	24.28	243	143	7	51	283	34	245	0.001	48.9	38.27
LinB	Mycena alexandri	KAJ7042989.1	transferase family-domain-containing protein [Mycena alexandri]	22.531	324	189	12	134	419	166	465	0.001	49.3	36.73
LinB	Mycena crocata	KAJ7181639.1	transferase family-domain-containing protein [Mycena crocata]	23.691	363	225	12	134	464	164	506	0.001	48.9	35.54
LinB	Mycena sp. CBHHK59/15	KAJ6615618.1	hypothetical protein B0H10DRAFT_2164817 [Mycena sp. CBHHK59/15]	22.523	333	192	12	134	425	147	454	0.002	48.5	37.24
LinB	Mycena sanguinolenta	KAF7335283.1	hypothetical protein [Mycena sanguinolenta]	23.242	327	185	11	134	419	165	466	0.002	48.5	36.39
LinB	Mycena polygramma	KAJ7678914.1	transferase family-domain-containing protein [Mycena polygramma]	24.537	216	122	8	121	308	142	344	0.003	47.8	39.81
LinB	Mycena olivaceomarginata	KAJ7827636.1	transferase family-domain-containing protein [Mycena olivaceomarginata]	21.386	332	208	9	131	425	152	467	0.004	47.4	36.14
LinB	Mycena albidolilacea	KAJ7369022.1	transferase family-domain-containing protein [Mycena albidolilacea]	27.966	118	70	3	308	425	375	477	0.005	47	42.37
LinB	Exidia glandulosa HHB12029	KZW00818.1	hypothetical protein EXIGLDRAFT_720436 [Exidia glandulosa HHB12029]	28.977	176	106	7	51	214	40	208	0.009	45.8	38.64
LinB	Exidia glandulosa HHB12029	KZW00829.1	hypothetical protein EXIGLDRAFT_720444 [Exidia glandulosa HHB12029]	22.368	380	239	14	91	468	78	403	0.011	45.8	35.26
LinB	Dendrothele bispora CBS 962.96	THU78271.1	hypothetical protein K435DRAFT_786323 [Dendrothele bispora CBS 962.96]	22.874	341	198	13	132	419	171	499	0.013	45.8	37.24
LinB	Mycena vitilis	KAJ6460759.1	transferase family-domain-containing protein [Mycena vitilis]	22.054	331	194	11	134	425	167	472	0.014	45.4	36.25
LinB	Dendrothele bispora CBS 962.96	THU85664.1	hypothetical protein K435DRAFT_732098 [Dendrothele bispora CBS 962.96]	22.874	341	198	13	132	419	171	499	0.016	45.4	37.24
LinB	Hermanssonia centrifuga	THG94058.1	hypothetical protein EW026_g7334 [Hermanssonia centrifuga]	26.05	238	133	10	206	419	10	228	0.017	44.7	38.66
LinB	Mycena sanguinolenta	KAJ6515270.1	transferase family-domain-containing protein [Mycena sanguinolenta]	21.922	333	194	11	134	425	165	472	0.018	45.1	36.04
LinB	Schizophyllum commune H4-8	XP_003030019.1	uncharacterized protein SCHCODRAFT_02690613 [Schizophyllum commune H4-8]	22.082	317	192	12	124	412	150	439	0.018	45.1	39.12
LinB	Mycena rebaudengoi	KAJ7272790.1	transferase [Mycena rebaudengoi]	20.678	295	210	7	36	309	54	345	0.028	44.7	36.61
LinB	Mycena galopus ATCC 62051	KAF8167080.1	transferase family-domain-containing protein [Mycena galopus ATCC 62051]	25.248	202	129	6	265	464	330	511	0.034	44.3	42.08
LinB	Mycena rebaudengoi	KAJ7243956.1	hypothetical protein C8J57DRAFT_1364749 [Mycena rebaudengoi]	22.667	300	182	11	136	419	156	421	0.042	43.9	37

## Sheet:  LinB in Ascomycota
# blastp
# Iteration: 0
# Query:	LinB
# RID:	BDA9NDPX016
# Database:	nr
query	organism	subject	description	% identity	alignment length	mismatches	gap opens	query start	query end	subject start	subject end	e value	bit score	% positives
LinB	Poronia punctata	KAI1813109.1	transferase family protein [Poronia punctata]	21.443	485	327	11	8	474	14	462	2.44e-16	89.7	38.56
LinB	Aureobasidium pullulans	TIA56407.1	hypothetical protein D6C77_06952 [Aureobasidium pullulans]	23.969	388	251	15	98	473	98	453	2.29e-15	86.7	42.27
LinB	Cordyceps farinosa	AXH72999.1	transferase family protein [Cordyceps farinosa]	21.136	440	305	10	48	474	45	455	2.96e-15	86.7	40.23
LinB	Aureobasidium pullulans	THY80910.1	hypothetical protein D6C95_09303 [Aureobasidium pullulans]	24.286	350	228	11	134	473	131	453	4.72e-15	85.9	42.86
LinB	Aureobasidium pullulans	THX41123.1	hypothetical protein D6D10_02966 [Aureobasidium pullulans]	23.711	388	252	13	98	473	98	453	9.04e-15	85.1	41.49
LinB	Aureobasidium pullulans	THX16251.1	hypothetical protein D6D13_01791 [Aureobasidium pullulans]	23.864	352	227	13	134	473	131	453	2.09e-14	84	43.18
LinB	Aureobasidium pullulans	THX50432.1	hypothetical protein D6D06_07978 [Aureobasidium pullulans]	24.011	354	224	13	134	473	147	469	6.07e-14	82.4	42.66
LinB	Aureobasidium pullulans	THX76653.1	hypothetical protein D6D05_06028 [Aureobasidium pullulans]	24.011	354	224	13	134	473	131	453	6.17e-14	82.4	42.66
LinB	Aureobasidium pullulans	TIA17932.1	hypothetical protein D6C80_03685 [Aureobasidium pullulans]	24.277	346	225	11	134	469	95	413	9.01e-14	82.8	42.49
LinB	Aureobasidium pullulans	THX01551.1	hypothetical protein D6D17_06226 [Aureobasidium pullulans]	23.454	388	253	16	98	473	98	453	9.17e-14	82	42.53
LinB	Aureobasidium pullulans	THW12471.1	hypothetical protein D6D24_06575 [Aureobasidium pullulans]	24.148	352	226	14	134	473	131	453	9.68e-14	81.6	42.61
LinB	Hapsidospora chrysogenum ATCC 11550	KFH43032.1	hypothetical protein ACRE_062190 [Hapsidospora chrysogenum ATCC 11550]	22.851	477	303	16	28	474	24	465	1.3e-13	81.6	37.95
LinB	Aureobasidium pullulans	THY31974.1	hypothetical protein D6D00_01945 [Aureobasidium pullulans]	23.864	352	227	13	134	473	131	453	2.49e-13	80.5	42.61
LinB	Aureobasidium pullulans	THX26109.1	hypothetical protein D6D12_06453 [Aureobasidium pullulans]	24.286	350	228	14	134	473	131	453	2.51e-13	80.5	42.57
LinB	Aureobasidium pullulans	CAD0017249.1	unnamed protein product [Aureobasidium pullulans]	24.507	355	204	14	134	476	131	433	5.16e-13	80.5	41.13
LinB	Aureobasidium pullulans	THZ17770.1	hypothetical protein D6C91_05775 [Aureobasidium pullulans]	23.864	352	227	13	134	473	95	417	5.58e-13	79.3	42.33
LinB	Aureobasidium pullulans	KAG2170311.1	hypothetical protein JADG_010050 [Aureobasidium pullulans]	24.286	350	225	13	67	406	11	330	5.88e-13	78.2	42.29
LinB	Aureobasidium pullulans	THY03482.1	hypothetical protein D6D03_04384 [Aureobasidium pullulans]	23.864	352	227	14	134	473	131	453	7.85e-13	79	42.33
LinB	Aureobasidium melanogenum	KAH0372162.1	hypothetical protein KCU65_g1295 [Aureobasidium melanogenum]	26.502	283	179	11	134	407	7	269	7.87e-13	77.4	43.46
LinB	Aureobasidium pullulans	OBW67418.1	Molybdopterin binding oxidoreductase [Aureobasidium pullulans]	23.58	352	228	13	134	473	131	453	9.22e-13	79	42.05
LinB	Aureobasidium pullulans	THW35404.1	hypothetical protein D6D25_05196 [Aureobasidium pullulans]	25.267	281	183	9	134	406	131	392	9.76e-13	78.2	44.84
LinB	Aureobasidium pullulans	CAD0043610.1	unnamed protein product [Aureobasidium pullulans]	25.532	282	183	10	134	407	131	393	1.24e-12	79.3	45.74
LinB	Aureobasidium pullulans	CAD0056211.1	unnamed protein product [Aureobasidium pullulans]	26.148	283	180	11	134	407	131	393	1.35e-12	79.3	45.58
LinB	Aureobasidium pullulans	THY44334.1	hypothetical protein D6C97_08964 [Aureobasidium pullulans]	25.952	289	183	11	134	410	131	400	1.47e-12	78.6	44.29
LinB	Xylariaceae sp. FL0594	KAI0391963.1	transferase family protein [Xylariaceae sp. FL0594]	21.801	422	301	9	28	431	24	434	1.59e-12	78.2	37.91
LinB	Nannizzia gypsea CBS 118893	XP_003169078.1	transferase [Nannizzia gypsea CBS 118893]	20.804	423	301	8	48	455	45	448	1.65e-12	78.2	40.43
LinB	Aureobasidium pullulans	THW80792.1	hypothetical protein D6D19_00155 [Aureobasidium pullulans]	25.952	289	183	11	134	410	131	400	1.85e-12	78.2	44.29
LinB	Aureobasidium pullulans	THW60429.1	hypothetical protein D6D20_05784 [Aureobasidium pullulans]	23.58	352	228	14	134	473	131	453	2.26e-12	77.4	42.05
LinB	Aureobasidium pullulans	TIA11378.1	hypothetical protein D6C81_07931 [Aureobasidium pullulans]	25.606	289	184	11	134	410	131	400	3.61e-12	77	44.29
LinB	Aureobasidium pullulans	THW19631.1	hypothetical protein D6D23_07167 [Aureobasidium pullulans]	23.851	348	224	14	134	469	134	452	9.16e-12	76.6	42.24
LinB	Aureobasidium pullulans	THV71548.1	hypothetical protein D6D28_04352 [Aureobasidium pullulans]	25.087	287	184	10	134	410	131	396	9.65e-12	75.9	44.25
LinB	Aureobasidium pullulans EXF-150	XP_029755491.1	uncharacterized protein M438DRAFT_359763 [Aureobasidium pullulans EXF-150]	25	284	181	9	136	408	132	394	1.14e-11	76.3	43.66
LinB	Aureobasidium pullulans	THY10627.1	hypothetical protein D6D02_06292 [Aureobasidium pullulans]	25.177	282	184	10	134	407	131	393	1.25e-11	75.5	43.97
LinB	Aureobasidium pullulans	TIA48759.1	hypothetical protein D6C79_03954 [Aureobasidium pullulans]	23.729	354	225	14	134	473	131	453	1.27e-11	75.1	42.09
LinB	Monosporascus sp. GIB2	RYP15993.1	hypothetical protein DL765_005390 [Monosporascus sp. GIB2]	23.153	406	257	14	46	414	45	432	1.28e-11	75.5	40.64
LinB	Nemania serpens	KAI1191706.1	transferase family protein [Nemania serpens]	20	485	335	12	8	474	14	463	1.29e-11	75.1	38.35
LinB	Aureobasidium pullulans	THV82208.1	hypothetical protein D6D29_04819 [Aureobasidium pullulans]	25.177	282	184	10	134	407	131	393	1.29e-11	75.5	43.97
LinB	Aureobasidium pullulans	THZ16606.1	hypothetical protein D6C89_09174 [Aureobasidium pullulans]	25.177	282	184	10	134	407	131	393	1.34e-11	75.5	43.97
LinB	Aureobasidium pullulans	CAD0023835.1	unnamed protein product [Aureobasidium pullulans]	24.823	282	185	10	134	407	131	393	1.53e-11	75.9	45.39
LinB	Aureobasidium pullulans	THW35311.1	hypothetical protein D6D21_09207 [Aureobasidium pullulans]	23.295	352	229	13	134	473	131	453	1.58e-11	75.1	42.33
LinB	Aureobasidium pullulans	THW49517.1	hypothetical protein D6D22_01657 [Aureobasidium pullulans]	23.295	352	229	13	134	473	131	453	1.64e-11	75.1	42.33
LinB	Aureobasidium pullulans	THX88814.1	hypothetical protein D6D04_00207 [Aureobasidium pullulans]	23.164	354	227	13	134	473	131	453	2.68e-11	74.3	41.53
LinB	Claviceps digitariae	KAG5984543.1	hypothetical protein E4U55_004326 [Claviceps digitariae]	22.124	452	306	17	51	474	54	487	3.36e-11	73.9	42.04
LinB	Aureobasidium pullulans	THY95673.1	hypothetical protein D6C92_04282 [Aureobasidium pullulans]	25.26	289	185	11	134	410	131	400	3.82e-11	73.9	43.6
LinB	Monosporascus sp. MG133	RYP38043.1	hypothetical protein DL767_002692 [Monosporascus sp. MG133]	23.427	461	286	19	46	467	45	477	5.15e-11	73.6	39.48
LinB	Aureobasidium namibiae CBS 147.97	XP_013422436.1	hypothetical protein M436DRAFT_68318 [Aureobasidium namibiae CBS 147.97]	22.03	463	302	16	29	469	53	478	6.58e-11	73.2	36.93
LinB	Aureobasidium pullulans	THZ89422.1	hypothetical protein D6C84_00070 [Aureobasidium pullulans]	24.375	320	208	12	98	407	98	393	6.58e-11	73.2	43.44
LinB	Aureobasidium melanogenum	KAH0008508.1	hypothetical protein KCU78_g11208 [Aureobasidium melanogenum]	23.454	388	258	17	96	473	92	450	6.95e-11	72.8	41.49
LinB	Aureobasidium melanogenum	KAG9834440.1	hypothetical protein KCU68_g11678 [Aureobasidium melanogenum]	23.454	388	258	17	96	473	92	450	1.06e-10	72.4	41.49
LinB	Aureobasidium melanogenum	KAG9585757.1	hypothetical protein KCV01_g13688 [Aureobasidium melanogenum]	23.454	388	258	17	96	473	92	450	1.11e-10	72.4	41.49
LinB	Aureobasidium melanogenum	KAG9511924.1	hypothetical protein KCV07_g9822 [Aureobasidium melanogenum]	21.842	467	298	17	29	469	53	478	1.39e-10	72	37.04
LinB	Microsporum canis CBS 113480	XP_002843073.1	transferase family protein [Microsporum canis CBS 113480]	21.205	448	293	13	48	454	45	473	1.5e-10	72	38.62
LinB	Metarhizium anisopliae	KFG78493.1	transferase family protein [Metarhizium anisopliae]	22.154	492	309	20	28	474	24	486	1.5e-10	72	37.8
LinB	Aureobasidium pullulans	CAC9893007.1	unnamed protein product [Aureobasidium pullulans]	23.944	284	185	10	134	407	131	393	2.72e-10	72	45.07
LinB	Aspergillus fijiensis CBS 313.89	XP_040803464.1	uncharacterized protein BO72DRAFT_373360 [Aspergillus fijiensis CBS 313.89]	23.961	409	259	18	95	471	102	490	3.35e-10	70.9	41.32
LinB	Aureobasidium pullulans	THY53796.1	hypothetical protein D6C99_03700 [Aureobasidium pullulans]	25.41	244	165	8	134	369	131	365	4.78e-10	70.5	45.49
LinB	Aureobasidium sp. EXF-12344	KAI4759862.1	hypothetical protein E4T51_07116 [Aureobasidium sp. EXF-12344]	22.03	463	302	16	29	469	53	478	4.79e-10	70.5	36.72
LinB	Aspergillus brunneoviolaceus CBS 621.78	XP_025437848.1	hypothetical protein BO95DRAFT_274542 [Aspergillus brunneoviolaceus CBS 621.78]	24.02	408	259	18	95	471	102	489	4.98e-10	70.5	41.18
LinB	Metarhizium anisopliae BRIP 53293	KJK79835.1	hypothetical protein H634G_04074 [Metarhizium anisopliae BRIP 53293]	22.152	474	299	18	28	458	24	470	7.53e-10	69.7	37.34
LinB	Metarhizium anisopliae	ADW11487.1	transferase family protein [Metarhizium anisopliae]	22.479	476	295	19	28	458	38	484	1.12e-09	69.3	36.97
LinB	Emericellopsis atlantica	XP_046113415.1	transferase family protein [Emericellopsis atlantica]	22.101	457	284	17	46	473	38	451	2.11e-09	68.2	37.2
LinB	Metarhizium humberi	KAH0592317.1	hypothetical protein MHUMG1_09930 [Metarhizium humberi]	21.837	490	283	19	28	458	24	472	2.75e-09	68.2	36.12
LinB	Aureobasidium vineae	CAD0087587.1	unnamed protein product [Aureobasidium vineae]	20.854	398	260	12	98	469	119	487	6.85e-09	67	37.69
LinB	Aspergillus aculeatinus CBS 121060	XP_025501185.1	hypothetical protein BO66DRAFT_379313 [Aspergillus aculeatinus CBS 121060]	24.146	410	258	18	95	471	102	491	8.92e-09	66.6	41.22
LinB	Aureobasidium uvarum	CAD0111519.1	unnamed protein product [Aureobasidium uvarum]	21.814	408	252	16	98	473	119	491	1.7e-08	66.2	37.99
LinB	Metarhizium robertsii ARSEF 23	XP_007822779.1	transferase [Metarhizium robertsii ARSEF 23]	21.545	492	312	19	28	474	42	504	2.12e-08	65.5	36.79
LinB	Aspergillus aculeatus ATCC 16872	XP_020056515.1	uncharacterized protein ASPACDRAFT_60027 [Aspergillus aculeatus ATCC 16872]	24.096	415	249	18	95	471	102	488	2.72e-08	65.1	40.24
LinB	Metarhizium brunneum ARSEF 3297	XP_014540403.1	transferase family protein [Metarhizium brunneum ARSEF 3297]	21.589	491	312	20	28	474	24	485	5.35e-08	63.9	37.27
LinB	Letharia lupina	XP_037151460.1	uncharacterized protein HO133_001993 [Letharia lupina]	25	240	168	9	132	363	175	410	5.4e-08	63.9	44.58
LinB	Waltergamsia fusidioides	QBB00670.1	acyltransferase [Waltergamsia fusidioides]	19.565	460	309	14	48	474	64	495	9.24e-08	63.2	38.91
LinB	Aspergillus uvarum CBS 121591	XP_025497217.1	hypothetical protein BO82DRAFT_672 [Aspergillus uvarum CBS 121591]	24.096	415	249	18	95	471	102	488	9.57e-08	63.2	40
LinB	Aspergillus violaceofuscus CBS 115571	PYI16468.1	hypothetical protein BO99DRAFT_220545 [Aspergillus violaceofuscus CBS 115571]	23.833	407	260	16	95	471	102	488	9.82e-08	63.2	40.29
LinB	Aspergillus japonicus CBS 114.51	XP_025523920.1	hypothetical protein BO86DRAFT_198620 [Aspergillus japonicus CBS 114.51]	23.961	409	257	17	95	471	102	488	1.03e-07	63.2	40.34
LinB	Aspergillus indologenus CBS 114.80	PYI35860.1	hypothetical protein BP00DRAFT_421959 [Aspergillus indologenus CBS 114.80]	24.02	408	259	17	95	471	102	489	1.06e-07	63.2	40.2
LinB	Monosporascus sp. MG133	RYP38041.1	hypothetical protein DL767_002690 [Monosporascus sp. MG133]	21.219	443	302	11	48	474	45	456	1.3e-07	62.8	36.34
LinB	Monosporascus sp. GIB2	RYP15995.1	hypothetical protein DL765_005392 [Monosporascus sp. GIB2]	21.364	440	305	11	48	474	45	456	1.53e-07	62.4	36.59
LinB	Aspergillus fumigatiaffinis	KAF4232338.1	hypothetical protein CNMCM6805_009984 [Aspergillus fumigatiaffinis]	20.915	459	306	14	51	474	39	475	1.66e-07	62.4	37.04
LinB	Aspergillus fumigatiaffinis	KAF4221601.1	hypothetical protein CNMCM5878_008849 [Aspergillus fumigatiaffinis]	20.915	459	306	15	51	474	39	475	1.96e-07	62.4	37.25
LinB	Metarhizium guizhouense ARSEF 977	KID82794.1	transferase family protein [Metarhizium guizhouense ARSEF 977]	20.565	496	309	18	8	458	20	475	2.02e-07	62.4	37.1
LinB	Xylariaceae sp. FL0594	KAI0391965.1	transferase family protein [Xylariaceae sp. FL0594]	21.231	471	304	14	46	474	43	488	2.64e-07	62	37.58
LinB	Aureobasidium melanogenum	KAG9694591.1	hypothetical protein KCU76_g5130 [Aureobasidium melanogenum]	21.769	441	291	16	51	469	53	461	2.94e-07	62	37.19
LinB	Penicillium bovifimosum	XP_056523870.1	transferase family-domain-containing protein [Penicillium bovifimosum]	21.311	427	275	16	76	467	86	486	4.43e-07	61.2	38.88
LinB	Aspergillus pseudoviridinutans	XP_043155639.1	acyltransferase helD1 [Aspergillus pseudoviridinutans]	20.985	467	294	18	51	474	39	473	5.62e-07	60.8	37.47
LinB	Aureobasidium pullulans	TIA06068.1	hypothetical protein D6C80_10504 [Aureobasidium pullulans]	20.366	437	303	15	51	469	78	487	6.77e-07	60.5	37.3
LinB	Aureobasidium pullulans	TIA28121.1	hypothetical protein D6C78_10890 [Aureobasidium pullulans]	20.366	437	303	15	51	469	78	487	7.26e-07	60.5	37.07
LinB	Lophiotrema nucula	KAF2106365.1	transferase family-domain-containing protein [Lophiotrema nucula]	24.419	344	221	12	136	464	157	476	7.63e-07	60.5	39.83
LinB	Aspergillus felis	KAF7183097.1	hypothetical protein CNMCM7691_002932 [Aspergillus felis]	20.513	468	296	16	51	474	39	474	9.89e-07	60.1	36.97
LinB	Colletotrichum sp. SAR 10_71	KAI8168882.1	Trichothecene 3-O-acetyltransferase TRI101 [Colletotrichum sp. SAR 10_71]	23.099	355	237	12	132	475	313	642	1.14e-06	60.1	39.72
LinB	Aureobasidium pullulans	CAD0043012.1	unnamed protein product [Aureobasidium pullulans]	19.908	437	306	14	51	469	78	488	1.36e-06	59.7	37.07
LinB	Aureobasidium pullulans	THZ13981.1	hypothetical protein D6C89_10311 [Aureobasidium pullulans]	20.595	437	302	15	51	469	78	487	1.48e-06	59.7	36.84
LinB	Aureobasidium pullulans	THY67124.1	hypothetical protein D6C94_10724 [Aureobasidium pullulans]	20.137	437	304	15	51	469	78	487	1.56e-06	59.3	37.3
LinB	Botryotinia calthae	TEY69064.1	hypothetical protein BOTCAL_0117g00120 [Botryotinia calthae]	22.44	459	287	20	51	476	56	478	1.68e-06	59.3	40.52
LinB	Botrytis cinerea B05.10	A6SSW1.1	RecName: Full=Acyltransferase BOA11; AltName: Full=Botcinic acid biosynthesis cluster B protein 11 [Botrytis cinerea B05.10]	21.996	491	308	21	24	476	17	470	2.01e-06	58.9	40.33
LinB	Letharia columbiana	XP_037162744.1	uncharacterized protein HO173_008447 [Letharia columbiana]	23.045	243	169	9	132	363	175	410	2.1e-06	58.9	45.27
LinB	Aureobasidium pullulans	THW94562.1	hypothetical protein D6D18_05926 [Aureobasidium pullulans]	20.595	437	302	15	51	469	78	487	2.33e-06	58.9	36.61
LinB	Aureobasidium pullulans	THX83516.1	hypothetical protein D6D04_02932 [Aureobasidium pullulans]	20.366	437	303	15	51	469	78	487	2.48e-06	58.9	37.07
LinB	Aspergillus felis	KAF7166066.1	hypothetical protein CNMCM5623_009981 [Aspergillus felis]	20.299	468	297	16	51	474	39	474	2.69e-06	58.5	36.75
LinB	Aureobasidium pullulans	THZ91863.1	hypothetical protein D6C83_09292 [Aureobasidium pullulans]	23.121	346	224	11	40	363	4	329	2.73e-06	58.2	38.15
LinB	Botrytis cinerea B05.10	XP_001545614.2	Bcboa11 [Botrytis cinerea B05.10]	21.996	491	308	21	24	476	17	470	2.81e-06	58.5	40.33
LinB	Aureobasidium pullulans	THZ64019.1	hypothetical protein D6C88_08451 [Aureobasidium pullulans]	20.427	328	235	9	51	363	78	394	2.84e-06	58.5	38.41

## Sheet: LinB-like in Mucorales
# blastp
# Iteration:	0
# Query:	linB
# RID:	BFFW7HDP013
# Database:	nr
query	organism	subject	description	% identity	alignment length	mismatches	gap opens	query start	query end	subject start	subject end	e value	bit score	% positives
LinB	Sporodiniella umbellata	KAI9248755.1	transferase [Sporodiniella umbellata]	22.034	177	117	3	130	296	136	301	3.35e-05	50.8	42.94
LinB	Parasitella parasitica	CEP13441.1	hypothetical protein [Parasitella parasitica]	25.625	160	110	4	132	288	128	281	0.000119	48.9	43.75
LinB	Parasitella parasitica	KAI8642826.1	transferase [Parasitella parasitica]	26.282	156	107	3	135	288	128	277	0.001	45.4	40.38
LinB	Phycomyces blakesleeanus NRRL 1555(-)	XP_018283849.1	hypothetical protein PHYBLDRAFT_175771 [Phycomyces blakesleeanus NRRL 1555(-)]	20.433	323	203	8	130	417	135	438	0.005	43.5	37.46
LinB	Absidia glauca	SAL98446.1	hypothetical protein [Absidia glauca]	20.9	311	196	9	130	417	135	418	0.007	43.5	37.62
LinB	Phycomyces nitens	KAI9010857.1	transferase [Phycomyces nitens]	21.667	180	131	4	130	303	99	274	0.016	42	43.89
LinB	Blakeslea trispora	KAI8341571.1	transferase [Blakeslea trispora]	22.785	158	116	3	130	281	135	292	0.024	41.6	37.97

## Sheet: LinB-like in Umbelopsidales
# blastp
# Iteration:	0
# Query:	linB
# RID:	BFFWUZUR013
# Database:	nr
query	organism	subject	description	% identity	alignment length	mismatches	gap opens	query start	query end	subject start	subject end	e value	bit score	% positives
no hits

## Sheet: LinB-like in Mortierellomycotin
# blastp
# Iteration:	0
# Query:	linB
# RID:	BFFX2VSB016
# Database:	nr
query	organism	subject	description	% identity	alignment length	mismatches	gap opens	query start	query end	subject start	subject end	e value	bit score	% positives
LinB	Mortierella sp. GBAus27b	KAI8345164.1	transferase [Mortierella sp. GBAus27b]	28.07	171	102	6	136	299	128	284	0.008	43.5	39.77
LinB	Mortierella sp. AD094	KAF9350229.1	hypothetical protein BGX26_011557 [Mortierella sp. AD094]	26.994	163	103	4	135	288	126	281	0.017	42.4	40.49

## Sheet: LinB-like in Glomeromycotina
# blastp
# Iteration:	0
# Query:	linB
# RID:	BFFX9237016
# Database:	nr
query	organism	subject	description	% identity	alignment length	mismatches	gap opens	query start	query end	subject start	subject end	e value	bit score	% positives
LinB	Rhizophagus irregularis DAOM 181602=DAOM 197198	XP_025180346.1	transferase [Rhizophagus irregularis DAOM 181602=DAOM 197198]	21.094	384	244	10	46	412	52	393	4.31e-10	65.9	40.36
LinB	Rhizophagus irregularis	UZO04852.1	hypothetical protein OCT59_025216 [Rhizophagus irregularis]	21.094	384	244	10	46	412	52	393	4.92e-10	65.5	40.36
LinB	Rhizophagus irregularis	CAB5187068.1	unnamed protein product [Rhizophagus irregularis]	22.135	384	237	12	46	412	52	390	8.45e-10	64.7	41.41
LinB	Rhizophagus irregularis	CAB4412089.1	unnamed protein product [Rhizophagus irregularis]	21.719	442	268	16	46	467	52	435	8.45e-10	64.7	40.72
LinB	Rhizophagus irregularis	CAB4405063.1	unnamed protein product [Rhizophagus irregularis]	21.719	442	268	16	46	467	52	435	1.1e-09	64.3	40.5
LinB	Rhizophagus irregularis	CAB4412043.1	unnamed protein product [Rhizophagus irregularis]	21.719	442	268	16	46	467	52	435	1.54e-09	63.9	40.5
LinB	Rhizophagus irregularis	PKY57609.1	transferase [Rhizophagus irregularis]	21.719	442	268	16	46	467	52	435	1.6e-09	63.9	40.5
LinB	Rhizophagus irregularis	PKB99831.1	transferase [Rhizophagus irregularis]	21.719	442	268	16	46	467	52	435	2.87e-09	63.2	40.5
LinB	Rhizophagus irregularis	CAB4488511.1	unnamed protein product [Rhizophagus irregularis]	21.719	442	268	16	46	467	52	435	3.16e-09	63.2	40.95
LinB	Rhizophagus irregularis	CAB4378393.1	unnamed protein product [Rhizophagus irregularis]	21.493	442	269	16	46	467	52	435	5e-09	62.4	40.5
LinB	Rhizophagus irregularis	CAB4465131.1	unnamed protein product [Rhizophagus irregularis]	21.493	442	269	16	46	467	52	435	7.31e-09	62	40.27
LinB	Rhizophagus irregularis	UZO04829.1	hypothetical protein OCT59_025193 [Rhizophagus irregularis]	21.493	442	269	16	46	467	52	435	8.96e-09	61.6	40.27
LinB	Rhizophagus irregularis	UZO05394.1	hypothetical protein OCT59_025744 [Rhizophagus irregularis]	21.493	442	269	16	46	467	52	435	9.96e-09	61.6	40.72
LinB	Gigaspora rosea	RIB03614.1	transferase [Gigaspora rosea]	19.602	352	238	11	126	470	126	439	1.38e-08	60.8	40.62
LinB	Rhizophagus irregularis	PKK58846.1	transferase [Rhizophagus irregularis]	21.267	442	270	16	46	467	52	435	1.78e-08	60.8	40.27
LinB	Rhizophagus irregularis DAOM 181602=DAOM 197198	GET51701.1	shikimate O-hydroxycinnamoyltransferase [Rhizophagus irregularis DAOM 181602=DAOM 197198]	21.118	322	226	8	46	361	52	351	2.04e-07	57.4	42.86
LinB	Rhizophagus irregularis DAOM 181602=DAOM 197198	GBC11797.2	shikimate O-hydroxycinnamoyltransferase [Rhizophagus irregularis DAOM 181602=DAOM 197198]	21.118	322	226	8	46	361	52	351	2.38e-07	57	42.86
LinB	Gigaspora margarita	KAF0534400.1	Shikimate O-hydroxycinnamoyltransferase [Gigaspora margarita]	20.115	348	238	10	127	470	76	387	6.6e-07	55.5	38.51
LinB	Dentiscutata heterogama	CAG8638949.1	3084_t:CDS:2 [Dentiscutata heterogama]	19.195	323	228	10	96	415	100	392	1.57e-06	54.3	40.87
LinB	Rhizophagus irregularis DAOM 181602=DAOM 197198	GBC11083.2	shikimate O-hydroxycinnamoyltransferase-like [Rhizophagus irregularis DAOM 181602=DAOM 197198]	22.05	322	220	10	46	361	52	348	1.64e-06	54.3	43.79
LinB	Rhizophagus irregularis DAOM 181602=DAOM 197198	GBC11841.2	shikimate O-hydroxycinnamoyltransferase-like [Rhizophagus irregularis DAOM 181602=DAOM 197198]	21.739	322	221	10	46	361	52	348	4.72e-06	53.1	43.48
LinB	Gigaspora margarita	CAG8797688.1	35525_t:CDS:1 [Gigaspora margarita]	22.785	158	108	3	127	282	76	221	4.93e-06	52	45.57
LinB	Rhizophagus irregularis	CAG8723672.1	2929_t:CDS:2 [Rhizophagus irregularis]	24.242	132	97	2	46	176	52	181	6.37e-06	52.4	49.24
LinB	Gigaspora rosea	RIB03297.1	transferase [Gigaspora rosea]	21.472	163	114	3	122	282	119	269	6.62e-06	52	46.01
LinB	Gigaspora margarita	KAF0449287.1	Shikimate O-hydroxycinnamoyltransferase [Gigaspora margarita]	18.75	352	239	11	122	466	119	430	8.41e-06	52.4	40.06
LinB	Rhizophagus irregularis	CAB4412308.1	unnamed protein product [Rhizophagus irregularis]	27.5	80	57	1	98	176	28	107	1.32e-05	48.5	56.25
LinB	Rhizophagus irregularis DAOM 181602=DAOM 197198	XP_025165315.1	transferase family-domain-containing protein [Rhizophagus irregularis DAOM 181602=DAOM 197198]	27.5	80	57	1	98	176	92	171	1.81e-05	50.8	56.25
LinB	Gigaspora margarita	CAG8816918.1	39386_t:CDS:2 [Gigaspora margarita]	22.414	174	113	5	121	289	16	172	1.95e-05	50.8	46.55
LinB	Gigaspora margarita	CAG8844267.1	41329_t:CDS:2 [Gigaspora margarita]	21.472	163	114	3	122	282	119	269	4.02e-05	50.1	46.63
LinB	Rhizophagus irregularis	CAB4405700.1	unnamed protein product [Rhizophagus irregularis]	21.795	390	229	15	98	467	78	411	4.12e-05	50.1	40.77
LinB	Cetraspora pellucida	CAG8445918.1	12224_t:CDS:1 [Cetraspora pellucida]	22.798	193	124	6	96	282	100	273	5.07e-05	49.3	43.52
LinB	Gigaspora rosea	RIB02477.1	transferase [Gigaspora rosea]	18.75	352	237	11	127	470	127	437	6.51e-05	49.3	39.2
LinB	Cetraspora pellucida	CAG8638927.1	23273_t:CDS:2 [Cetraspora pellucida]	18.771	293	204	9	130	415	130	395	6.66e-05	49.3	40.96
LinB	Cetraspora pellucida	CAG8741180.1	6350_t:CDS:1 [Cetraspora pellucida]	22.527	182	116	6	96	271	100	262	0.001	44.7	43.41

## Sheet: LinB-like in Kickxellales
# blastp
# Iteration:	0
# Query:	linB
# RID:	BFFXYDYV013
# Database:	nr
query	organism	subject	description	% identity	alignment length	mismatches	gap opens	query start	query end	subject start	subject end	e value	bit score	% positives
LinB	Linderina pennispora	XP_040746031.1	uncharacterized protein DL89DRAFT_290543 [Linderina pennispora]	95.597	477	2	1	1	477	1	458	0	948	95.6
LinB	Coemansia sp. S680	KAJ2017540.1	hypothetical protein GGI14_002920 [Coemansia sp. S680]	63.825	481	165	5	1	476	1	477	0	643	77.75
LinB	Coemansia sp. RSA 455	KAJ2256590.1	hypothetical protein GGI13_001142 [Coemansia sp. RSA 455]	63.825	481	165	5	1	476	1	477	0	642	77.75
LinB	Coemansia sp. S155-1	KAJ2074894.1	hypothetical protein GGH13_001001 [Coemansia sp. S155-1]	63.617	481	166	5	1	476	1	477	0	642	77.75
LinB	Coemansia sp. RSA 2673	KAJ2354416.1	hypothetical protein GGH92_000045 [Coemansia sp. RSA 2673]	63.825	481	165	5	1	476	1	477	0	642	77.55
LinB	Coemansia aciculifera	KAJ2879955.1	hypothetical protein H4R27_005012 [Coemansia aciculifera]	63.41	481	167	5	1	476	1	477	0	641	77.75
LinB	Coemansia sp. RSA 2337	KAJ2469813.1	hypothetical protein GGI03_000110 [Coemansia sp. RSA 2337]	63.617	481	166	5	1	476	1	477	0	639	77.55
LinB	Coemansia sp. S142-1	KAJ2098825.1	hypothetical protein GGI16_004173 [Coemansia sp. S142-1]	63.41	481	167	5	1	476	1	477	0	639	77.13
LinB	Coemansia sp. S3946	KAJ2036475.1	hypothetical protein H4S03_003613 [Coemansia sp. S3946]	63.617	481	166	5	1	476	1	477	0	639	77.34
LinB	Coemansia sp. RSA 2050	KAJ2485639.1	hypothetical protein IWW37_005887 [Coemansia sp. RSA 2050]	62.162	481	173	5	1	476	1	477	0	637	77.55
LinB	Coemansia sp. S100	KAJ2101120.1	hypothetical protein GGI09_001924 [Coemansia sp. S100]	63.41	481	167	5	1	476	1	477	0	636	76.92
LinB	Coemansia sp. 'formosensis'	KAJ2816934.1	hypothetical protein FBU31_006401 [Coemansia sp. 'formosensis']	62.786	481	170	5	1	476	1	477	0	635	77.55
LinB	Coemansia sp. RSA 2531	KAJ2431704.1	hypothetical protein GGF41_000414 [Coemansia sp. RSA 2531]	63.202	481	168	5	1	476	1	477	0	634	77.34
LinB	Coemansia sp. BCRC 34962	KAJ2729686.1	hypothetical protein IW152_005528 [Coemansia sp. BCRC 34962]	62.162	481	173	5	1	476	358	834	0	633	77.55
LinB	Martensiomyces pterosporus	KAI8318260.1	hypothetical protein GQ54DRAFT_300561 [Martensiomyces pterosporus]	61.411	482	179	4	3	477	2	483	0	630	76.35
LinB	Coemansia sp. S610	KAJ2026859.1	hypothetical protein IWW57_002882 [Coemansia sp. S610]	62.083	480	167	5	1	476	1	469	0	628	76.04
LinB	Coemansia sp. RSA 2671	KAJ2348066.1	hypothetical protein GGH91_001554 [Coemansia sp. RSA 2671]	61.875	480	168	5	1	476	1	469	0	627	75.83
LinB	Coemansia sp. RSA 2675	KAJ1822783.1	hypothetical protein LPJ60_001907 [Coemansia sp. RSA 2675]	61.875	480	168	5	1	476	1	469	0	626	75.83
LinB	Coemansia linderi	KAJ2790781.1	hypothetical protein GGI18_001584 [Coemansia linderi]	61.875	480	168	5	1	476	1	469	0	626	75.83
LinB	Coemansia sp. RSA 2530	KAJ2412601.1	hypothetical protein GGI10_003586 [Coemansia sp. RSA 2530]	61.667	480	169	5	1	476	1	469	0	625	75.83
LinB	Coemansia spiralis	KAJ2685242.1	hypothetical protein IWW39_004392 [Coemansia spiralis]	61.458	480	170	5	1	476	1	469	0	623	75.83
LinB	Coemansia aciculifera	KAJ2862296.1	hypothetical protein GGH94_004349 [Coemansia aciculifera]	62.047	469	169	5	1	464	1	465	0	605	76.33
LinB	Coemansia sp. RSA 2708	KAJ1846874.1	hypothetical protein LPJ70_001822 [Coemansia sp. RSA 2708]	59.459	481	185	5	2	477	3	478	0	597	73.39
LinB	Coemansia sp. RSA 2610	KAJ2366989.1	hypothetical protein H4S01_002406 [Coemansia sp. RSA 2610]	59.459	481	185	5	2	477	3	478	0	597	73.6
LinB	Coemansia sp. RSA 2424	KAJ2459810.1	hypothetical protein GGF42_001235 [Coemansia sp. RSA 2424]	60.04	498	176	7	1	476	1	497	0	597	72.89
LinB	Coemansia sp. RSA 2611	KAJ2390174.1	hypothetical protein H4S02_002002 [Coemansia sp. RSA 2611]	59.459	481	185	5	2	477	3	478	0	597	73.6
LinB	Coemansia sp. RSA 25	KAJ1671426.1	hypothetical protein GGF38_000819 [Coemansia sp. RSA 25]	60.041	493	175	6	6	476	1	493	0	597	72.41
LinB	Coemansia sp. RSA 2706	KAJ2303155.1	hypothetical protein IWW55_003064 [Coemansia sp. RSA 2706]	59.252	481	186	5	2	477	3	478	0	595	73.6
LinB	Coemansia sp. RSA 485	KAJ2233261.1	hypothetical protein IWW45_004324 [Coemansia sp. RSA 485]	56.367	479	195	4	3	477	2	470	0	582	74.11
LinB	Linderina pennispora	KAJ1934099.1	hypothetical protein EC988_008914 [Linderina pennispora]	97.535	284	7	0	14	297	1	284	0	582	98.59
LinB	Coemansia sp. RSA 486	KAJ1878054.1	hypothetical protein LPJ57_003625 [Coemansia sp. RSA 486]	56.695	478	193	4	4	477	3	470	0	581	73.64
LinB	Coemansia aciculifera	KAJ2892622.1	hypothetical protein IWW38_003150 [Coemansia aciculifera]	57.863	496	183	8	1	476	1	490	0	581	72.78
LinB	Coemansia sp. RSA 2703	KAJ1856622.1	hypothetical protein LPJ73_002153 [Coemansia sp. RSA 2703]	56.576	479	200	4	3	477	2	476	0	579	73.07
LinB	Coemansia aciculifera	KAJ2910633.1	hypothetical protein GGI21_000676 [Coemansia aciculifera]	57.778	495	183	8	1	475	1	489	0	579	72.73
LinB	Coemansia sp. RSA 2336	KAJ2450764.1	hypothetical protein EV183_004051 [Coemansia sp. RSA 2336]	56.458	480	197	5	3	477	2	474	0	578	72.92
LinB	Coemansia sp. RSA 2618	KAJ2356467.1	hypothetical protein GGF43_002051 [Coemansia sp. RSA 2618]	57.054	482	193	5	3	477	2	476	0	576	71.58
LinB	Coemansia mojavensis	KAI9468637.1	transferase [Coemansia mojavensis]	56.667	480	194	6	3	477	2	472	0	575	73.54
LinB	Coemansia erecta	KAJ2825989.1	hypothetical protein IWW50_002591 [Coemansia erecta]	56.846	482	194	5	3	477	2	476	0	575	71.16
LinB	Coemansia sp. RSA 1290	KAJ2626917.1	hypothetical protein H4R22_004628 [Coemansia sp. RSA 1290]	56.458	480	195	6	3	477	2	472	0	574	73.33
LinB	Coemansia spiralis	KAI9503087.1	transferase family-domain-containing protein [Coemansia spiralis]	55.532	479	207	4	4	476	7	485	0	568	72.44
LinB	Coemansia umbellata	KAJ1986008.1	hypothetical protein EDC05_006450 [Coemansia umbellata]	55.208	480	208	4	4	476	7	486	0	568	72.08
LinB	Coemansia brasiliensis	KAJ2850515.1	hypothetical protein IWW36_001833 [Coemansia brasiliensis]	54.865	483	203	5	3	477	2	477	0	566	71.43
LinB	Coemansia spiralis	KAJ2714373.1	hypothetical protein H4R19_001760 [Coemansia spiralis]	56.875	480	196	6	3	476	4	478	0	563	71.46
LinB	Coemansia sp. RSA 1199	KAJ2667357.1	hypothetical protein IW148_000052 [Coemansia sp. RSA 1199]	56.79	486	188	7	3	477	2	476	0	560	69.55
LinB	Coemansia sp. RSA 638	KAJ1858186.1	hypothetical protein LPJ76_001147 [Coemansia sp. RSA 638]	56.584	486	189	7	3	477	2	476	0	557	70.58
LinB	Coemansia sp. S85	KAJ2015452.1	hypothetical protein GGI06_003304 [Coemansia sp. S85]	60.69	435	158	4	46	476	1	426	0	556	74.48
LinB	Coemansia sp. BCRC 34301	KAJ2743187.1	hypothetical protein GGI20_003933 [Coemansia sp. BCRC 34301]	58.316	475	181	6	4	476	5	464	0	554	69.89
LinB	Coemansia sp. RSA 720	KAJ2126311.1	hypothetical protein IW147_000059 [Coemansia sp. RSA 720]	56.379	486	190	7	3	477	2	476	0	554	70.16
LinB	Coemansia sp. RSA 2598	KAJ1804111.1	hypothetical protein LPJ75_005676 [Coemansia sp. RSA 2598]	58.352	437	178	3	3	435	2	438	0	553	74.6
LinB	Coemansia sp. RSA 1199	KAJ2667358.1	hypothetical protein IW148_000053 [Coemansia sp. RSA 1199]	55.761	486	193	7	3	477	2	476	0	553	69.55
LinB	Coemansia sp. RSA 2526	KAJ2407635.1	hypothetical protein J3F80_002689 [Coemansia sp. RSA 2526]	55.761	486	193	7	3	477	2	476	0	553	70.37
LinB	Coemansia sp. RSA 2131	KAJ2481368.1	hypothetical protein IWW56_001798 [Coemansia sp. RSA 2131]	56.701	485	189	7	3	477	2	475	0	552	69.69
LinB	Coemansia sp. RSA 2599	KAJ1811840.1	hypothetical protein LPJ56_005688 [Coemansia sp. RSA 2599]	58.661	433	175	3	3	431	2	434	0	552	74.83
LinB	Coemansia erecta	KAJ2836401.1	hypothetical protein J3B01_002869 [Coemansia erecta]	55.556	486	194	7	3	477	2	476	0	551	70.16
LinB	Coemansia sp. D1744	KAJ2714396.1	hypothetical protein H4S00_005162 [Coemansia sp. D1744]	55.556	486	194	7	3	477	2	476	0	551	69.96
LinB	Coemansia interrupta	KAJ2785251.1	hypothetical protein GGI15_001997 [Coemansia interrupta]	56.667	480	203	4	3	477	2	481	0	550	70.42
LinB	Coemansia sp. RSA 1935	KAJ2534971.1	hypothetical protein IWW43_001994 [Coemansia sp. RSA 1935]	55.556	486	194	7	3	477	2	476	0	550	69.96
LinB	Coemansia sp. RSA 371	KAJ2277330.1	hypothetical protein J3F81_000998 [Coemansia sp. RSA 371]	55.556	486	194	7	3	477	2	476	0	550	69.75
LinB	Coemansia sp. RSA 1972	KAJ2503546.1	hypothetical protein GGH96_000106 [Coemansia sp. RSA 1972]	56.289	485	191	7	3	477	2	475	0	550	70.31
LinB	Coemansia sp. RSA 560	KAJ2171150.1	hypothetical protein GGH16_003010 [Coemansia sp. RSA 560]	55.556	486	194	7	3	477	2	476	0	550	69.96
LinB	Coemansia sp. RSA 355	KAJ2293413.1	hypothetical protein IW141_001158 [Coemansia sp. RSA 355]	55.556	486	194	7	3	477	2	476	0	550	69.96
LinB	Coemansia sp. RSA 521	KAJ2207661.1	hypothetical protein IW145_001306 [Coemansia sp. RSA 521]	55.556	486	194	7	3	477	2	476	0	550	70.16
LinB	Coemansia sp. RSA 2522	KAJ2427895.1	hypothetical protein IWW41_003724 [Coemansia sp. RSA 2522]	55.556	486	194	7	3	477	2	476	0	550	69.75
LinB	Coemansia sp. RSA 562	KAJ2166323.1	hypothetical protein GGH15_002818 [Coemansia sp. RSA 562]	55.556	486	194	7	3	477	2	476	0	549	70.16
LinB	Coemansia sp. RSA 551	KAJ2180619.1	hypothetical protein GGF45_001896 [Coemansia sp. RSA 551]	55.556	486	194	7	3	477	2	476	0	549	69.96
LinB	Coemansia sp. RSA 637	KAJ2153312.1	hypothetical protein J3F82_002059 [Coemansia sp. RSA 637]	55.556	486	194	7	3	477	2	476	0	549	69.75
LinB	Coemansia sp. RSA 564	KAJ2145163.1	hypothetical protein IW142_002740 [Coemansia sp. RSA 564]	55.556	486	194	7	3	477	2	476	0	548	69.75
LinB	Coemansia sp. RSA 1878	KAJ2553284.1	hypothetical protein IWW35_001907 [Coemansia sp. RSA 1878]	55.556	486	194	7	3	477	2	476	0	548	69.96
LinB	Coemansia sp. RSA 1797	KAJ2593601.1	hypothetical protein IWW49_000412 [Coemansia sp. RSA 1797]	55.35	486	195	7	3	477	2	476	0	548	69.96
LinB	Coemansia sp. RSA 552	KAJ2161723.1	hypothetical protein GGF46_001227 [Coemansia sp. RSA 552]	54.959	484	205	7	3	477	2	481	0	547	71.69
LinB	Coemansia erecta	KAJ2857096.1	hypothetical protein J3B02_001219 [Coemansia erecta]	56.458	480	202	5	3	477	2	479	0	542	74.17
LinB	Coemansia erecta	KAJ1721502.1	hypothetical protein LPJ53_003989 [Coemansia erecta]	55.773	459	197	3	25	477	1	459	0	536	72.11
LinB	Coemansia nantahalensis	KAJ2773196.1	hypothetical protein IWQ57_001413 [Coemansia nantahalensis]	55	480	206	5	1	475	1	475	0	535	70.62
LinB	Coemansia nantahalensis	KAJ2767748.1	hypothetical protein IWQ56_003209 [Coemansia nantahalensis]	55.136	477	204	5	4	475	3	474	0	533	70.86
LinB	Coemansia helicoidea	KAJ2806971.1	hypothetical protein H4R21_000660 [Coemansia helicoidea]	54.792	480	207	5	1	475	1	475	0	533	70.42
LinB	Coemansia guatemalensis	KAJ2797483.1	hypothetical protein H4R20_005161 [Coemansia guatemalensis]	52.818	479	216	3	3	476	2	475	0	530	69.52
LinB	Coemansia sp. RSA 2131	KAJ2481369.1	hypothetical protein IWW56_001799 [Coemansia sp. RSA 2131]	54.227	485	200	7	4	477	3	476	0	530	68.25
LinB	Coemansia sp. RSA 1722	KAJ2592993.1	hypothetical protein H4R99_006233 [Coemansia sp. RSA 1722]	51.046	478	179	4	3	477	2	427	4.47e-180	514	68.2
LinB	Coemansia sp. RSA 1721	KAJ2596775.1	hypothetical protein GGF39_003310 [Coemansia sp. RSA 1721]	51.363	477	177	4	4	477	3	427	6.92e-180	514	67.71
LinB	Coemansia sp. RSA 988	KAJ2077978.1	hypothetical protein H4R24_004794 [Coemansia sp. RSA 988]	51.875	480	220	3	3	476	2	476	1.11e-179	515	68.33
LinB	Coemansia sp. RSA 1646	KAJ1662843.1	hypothetical protein EV178_005543 [Coemansia sp. RSA 1646]	53.831	496	206	8	4	476	7	502	2.05e-179	515	66.94
LinB	Kickxella alabastrina	XP_051388656.1	transferase family-domain-containing protein [Kickxella alabastrina]	51.148	479	222	7	3	476	2	473	9.1e-175	503	67.43
LinB	Coemansia sp. RSA 2559	KAJ2396458.1	hypothetical protein GGI23_003909 [Coemansia sp. RSA 2559]	52.905	482	216	8	4	476	7	486	1.96e-174	502	68.88
LinB	Coemansia reversa NRRL 1564	PIA13634.1	hypothetical protein COEREDRAFT_94440 [Coemansia reversa NRRL 1564]	50.734	477	224	3	6	476	1	472	3.84e-174	501	67.51
LinB	Coemansia sp. RSA 2559	KAJ2399040.1	hypothetical protein GGI23_002886 [Coemansia sp. RSA 2559]	51.927	493	216	8	4	476	7	498	9.87e-173	498	66.53
LinB	Dipsacomyces acuminosporus	KAJ1963723.1	hypothetical protein GGI12_001886 [Dipsacomyces acuminosporus]	56.863	408	169	3	77	477	2	409	7.68e-172	493	73.04
LinB	Coemansia sp. RSA 1200	KAJ2654546.1	hypothetical protein IWW48_006037 [Coemansia sp. RSA 1200]	49.903	517	213	10	4	474	7	523	7.38e-171	494	64.8
LinB	Coemansia sp. BCRC 34490	KAJ2761129.1	hypothetical protein H4S06_001372 [Coemansia sp. BCRC 34490]	50.385	520	209	11	4	474	7	526	1.14e-170	494	64.23
LinB	Coemansia sp. Benny D160-2	KAJ1730893.1	hypothetical protein LPJ72_004237 [Coemansia sp. Benny D160-2]	50.192	520	210	11	4	474	7	526	6.47e-170	492	64.04
LinB	Coemansia sp. RSA 1591	KAJ1745764.1	hypothetical protein LPJ58_005982 [Coemansia sp. RSA 1591]	54.713	435	176	6	53	477	1	424	2.29e-168	484	68.97
LinB	Coemansia asiatica	KAJ1642472.1	hypothetical protein LPJ64_005692 [Coemansia asiatica]	56.019	432	184	4	50	477	1	430	8.97e-168	483	74.07
LinB	Coemansia sp. RSA 1939	KAJ2516466.1	hypothetical protein H4217_004565 [Coemansia sp. RSA 1939]	49.038	520	216	10	4	474	7	526	6.87e-167	484	63.08
LinB	Coemansia sp. RSA 1939	KAJ2515507.1	hypothetical protein H4217_005128 [Coemansia sp. RSA 1939]	49.136	521	215	10	4	474	7	527	5.75e-166	482	62.76
LinB	Coemansia sp. RSA 788	KAJ2130391.1	hypothetical protein GGH17_003804 [Coemansia sp. RSA 788]	54.374	423	178	6	3	414	2	420	1.42e-161	467	69.03
LinB	Linderina macrospora	KAJ1928633.1	hypothetical protein FBU59_007115 [Linderina macrospora]	84.646	254	39	0	61	314	1	254	1.75e-161	460	92.91
LinB	Coemansia sp. Benny D115	KAJ2718583.1	hypothetical protein GGI07_005689 [Coemansia sp. Benny D115]	52.283	438	194	6	46	476	1	430	1.13e-159	462	68.95
LinB	Coemansia asiatica	KAJ2882397.1	hypothetical protein FB639_002396 [Coemansia asiatica]	55.637	408	175	4	74	477	2	407	6.47e-157	454	74.26
LinB	Coemansia sp. RSA 2424	KAJ2461600.1	Cation transport regulator-like protein 2 [Coemansia sp. RSA 2424]	52.154	441	171	8	1	418	1	424	4.9e-153	451	65.99
LinB	Coemansia sp. RSA 1836	KAJ2574942.1	hypothetical protein GGH95_003830 [Coemansia sp. RSA 1836]	57.447	376	148	4	1	364	1	376	2.77e-152	442	71.54
LinB	Coemansia sp. RSA 1937	KAJ2527643.1	hypothetical protein GGH20_002978 [Coemansia sp. RSA 1937]	54.937	395	157	6	93	477	1	384	5.48e-152	441	69.62

## Sheet: LinB-like in Dimargaritales
# blastp
# Iteration:	0
# Query:	linB
# RID:	BFFYFAX1016
# Database:	nr
query	organism	subject	description	% identity	alignment length	mismatches	gap opens	query start	query end	subject start	subject end	e value	bit score	% positives
LinB	Dimargaris cristalligena	RKP34133.1	transferase [Dimargaris cristalligena]	21.957	460	262	23	50	476	55	450	6.77e-06	dimargadima	37.83

## Sheet: LinB-like in Ramicandelaberales
# blastp
# Query:	linB
# RID:	BFG3F1ZV01N
# Database:	nr
query	organism	subject	description	% identity	alignment length	mismatches	gap opens	query start	query end	subject start	subject end	e value	bit score	% positives
LinB	Ramicandelaber brevisporus	KAI8873264.1	hypothetical protein GQ42DRAFT_142334 [Ramicandelaber brevisporus]	20.746	429	268	14	51	428	55	462	9.52e-15	74.7	37.3

## Sheet: LinB-like in Asellariales
# blastp
# Query:	linB
# RID:	BFFZDW7801N
# Database:	nr
query	organism	subject	description	% identity	alignment length	mismatches	gap opens	query start	query end	subject start	subject end	e value	bit score	% positives
no hits

[truncated: 18 more sheets: LinB-like in Barbatosporales, LinB-like in Harpellales, LinB-like in Orphellales, LinB-like in Spiromycetales, LinB-like in Basidiobolomycotin, LinB-like in Entomophthoromycot, LinB-like in Zoopagomycotina, LinB-like in Blastocladiomycota, LinB-like in Chytridiomycota, LinB-like in Archaea, LinB-like in Bacteria, LinB-like in Oomycota, LinB-like in algae , LinB-like in Plants, LinB-like in Nematoda, LinB-like in Arthropoda, LinB-like in Vertebrata, LinB-like biochem. verif. enz]
